# Supplementary material for: Acet­oxy-γ-valerolactone
Source: Acta Crystallogr Sect E Struct Rep Online. 2013 May 25;69(Pt 6):o952. doi: 10.1107/S1600536813013561 (PMC3685093; doi:10.1107/S1600536813013561)
Supplement: Supplementary file 1 [file e-69-0o952-sup1.cif]

##############################################################################
#                                                                            #
# This CIF contains the data in a paper accepted for publication in          #
# Acta Crystallographica Section E. It conforms to the requirements of       #
# Notes for Authors for Acta Crystallographica Section E, and has been       #
# peer reviewed under the auspices of the IUCr Commission on Journals.       #
#                                                                            #
# Full details of the Crystallographic Information File format               #
# are given in the paper "The Crystallographic Information File (CIF):       #
# a New Standard Archive File for Crystallography" by S. R. Hall, F. H.      #
# Allen and I. D. Brown [Acta Cryst. (1991), A47, 655-685].                  #
#                                                                            #
# The current version of the core CIF dictionary is obtainable from          #
# ftp://ftp.iucr.org/pub/cif_core.dic.                                       #
#                                                                            #
# Software is freely available for graphical display of the structure(s)     #
# in this CIF. For information consult the CIF software page                 #
# http://www.iucr.org/resources/cif/software.                                #
#                                                                            #
# This file may be used for bona fide research purposes within the           #
# scientific community so long as proper attribution is given to the journal # 
# article from which it was obtained.                                        #
#                                                                            #
##############################################################################
data_global
_audit_creation_method     SHELXL
_journal_date_recd_electronic     2013-05-09
_journal_date_accepted     2013-05-17
_journal_name_full     'Acta Crystallographica, Section E'
_journal_year     2013
_journal_volume     69
_journal_issue      6
_journal_page_first     o952
_journal_page_last     o952
_journal_paper_category     QO
_journal_paper_doi     10.1107/S1600536813013561
_journal_coeditor_code     CV5410
_publ_contact_author_name     'Gainsford, Graeme J.'
_publ_contact_author_address
;Industrial Research Limited
 PO Box 31-310
 Lower Hutt
 New Zealand
;
_publ_contact_author_email     graeme.gainsford@callaghaninnovation.govt.nz
_publ_contact_author_fax     '64(4)931 0142'
_publ_contact_author_phone     '64(4)931 3815'
_publ_section_title
;
Acetoxy-\g-valerolactone
;
loop_
    _publ_author_name
    _publ_author_address
    'Tristram, Cameron'
;
Carbohydrate Chemistry Group
Callaghan Innovation Research Limited
PO Box 31-310
Lower Hutt
New Zealand
;
    'Gainsford, Graeme J.'
;
Carbohydrate Chemistry Group
Callaghan Innovation Research Limited
PO Box 31-310
Lower Hutt
New Zealand
;
    'Hinkley, Simon'
;
Carbohydrate Chemistry Group
Callaghan Innovation Research Limited
PO Box 31-310
Lower Hutt
New Zealand
;
loop_
    _geom_hbond_atom_site_label_D
    _geom_hbond_atom_site_label_H
    _geom_hbond_atom_site_label_A
    _geom_hbond_site_symmetry_A
    _geom_hbond_distance_DH
    _geom_hbond_distance_HA
    _geom_hbond_distance_DA
    _geom_hbond_angle_DHA
    _geom_hbond_publ_flag
    C3 H3B O2 2_555 0.98 2.68 3.2771(15) 152 y
    C1 H1B O3 3_666 0.99 2.64 3.4440(14) 142 y
data_I
_audit_creation_method     SHELXL-2012
_chemical_name_systematic
;
2-Methyl-5-oxotetrahydrofuran-2-yl acetate
;
_chemical_name_common
;
Acetoxy-\g-valerolactone
;
_chemical_formula_moiety     'C7 H10 O4'
_chemical_formula_sum     'C7 H10 O4'
_chemical_formula_iupac     'C7 H10 O4'
_chemical_formula_weight     158.15
_chemical_melting_point     ?
_shelx_space_group_comment
;
The symmetry employed for this shelxl refinement is uniquely defined
by the following loop, which should always be used as a source of
symmetry information in preference to the above space-group names.
They are only intended as comments.
;
_space_group_crystal_system     monoclinic
_space_group_name_H-M_alt     'P 21/c'
_space_group_name_Hall     '-P 2ybc'
loop_
    _space_group_symop_operation_xyz
    'x, y, z'
    '-x, y+1/2, -z+1/2'
    '-x, -y, -z'
    'x, -y-1/2, z-1/2'
_cell_length_a     5.86715(15)
_cell_length_b     12.7280(3)
_cell_length_c     10.2756(3)
_cell_angle_alpha     90
_cell_angle_beta     106.020(3)
_cell_angle_gamma     90
_cell_volume     737.55(3)
_cell_formula_units_Z     4
_cell_measurement_reflns_used     3083
_cell_measurement_theta_min     5.6580
_cell_measurement_theta_max     73.4520
_cell_measurement_temperature     120(2)
_exptl_crystal_description     'block'
_exptl_crystal_colour     'colourless'
_exptl_crystal_size_max     0.1872
_exptl_crystal_size_mid     0.1148
_exptl_crystal_size_min     0.0670
_exptl_crystal_density_diffrn     1.424
_exptl_crystal_F_000     336
loop_
    _exptl_crystal_face_index_h
    _exptl_crystal_face_index_k
    _exptl_crystal_face_index_l
    _exptl_crystal_face_perp_dist
    -2 7 1 0.0217
    1 -8 -1 0.0399
    3 5 1 0.0706
    4 -1 -3 0.0573
    0 2 -6 0.0791
    -3 -4 -2 0.0441
    1 0 6 0.0382
    2 -6 -4 0.0251
    -3 3 4 0.0529
_exptl_absorpt_coefficient_mu     1.004
_exptl_absorpt_correction_type     gaussian
_exptl_absorpt_process_details
;
(CrysAlis PRO; Agilent, 2013)
;
_shelx_estimated_absorpt_T_min     0.689
_shelx_estimated_absorpt_T_max     0.824
_exptl_absorpt_correction_T_min     0.812
_exptl_absorpt_correction_T_max     1.000
_exptl_special_details
;
Absorption correction: CrysAlis PRO (Agilent, 2013);
numerical absorption correction based on gaussian integration over
a multifaceted crystal model
;
_diffrn_ambient_temperature     120(2)
_diffrn_radiation_type     CuK\a
_diffrn_radiation_wavelength     1.54184
_diffrn_radiation_source     'SuperNova (Cu) X-ray Source'
_diffrn_radiation_monochromator     'mirror'
_diffrn_measurement_device_type
                                   'Agilent SuperNova (Dual, Cu at zero, Atlas)'
_diffrn_measurement_method     '\w scans'
_diffrn_detector_area_resol_mean     5.3250
_diffrn_reflns_number     4959
_diffrn_reflns_av_R_equivalents     0.0306
_diffrn_reflns_theta_min     5.670
_diffrn_reflns_theta_max     73.775
_diffrn_reflns_theta_full     67.684
_diffrn_measured_fraction_theta_max     0.977
_diffrn_measured_fraction_theta_full     0.998
_diffrn_reflns_limit_h_min     -7
_diffrn_reflns_limit_h_max     7
_diffrn_reflns_limit_k_min     -13
_diffrn_reflns_limit_k_max     15
_diffrn_reflns_limit_l_min     -12
_diffrn_reflns_limit_l_max     12
_reflns_number_total     1469
_reflns_number_gt     1350
_reflns_threshold_expression     I>2\s(I)
_refine_ls_structure_factor_coef     Fsqd
_refine_ls_matrix_type     full
_refine_ls_R_factor_all     0.0346
_refine_ls_R_factor_gt     0.0316
_refine_ls_wR_factor_gt     0.0809
_refine_ls_wR_factor_ref     0.0835
_refine_ls_goodness_of_fit_ref     1.032
_refine_ls_restrained_S_all     1.032
_refine_ls_number_reflns     1469
_refine_ls_number_parameters     102
_refine_ls_number_restraints     0
_refine_ls_hydrogen_treatment     constr
_refine_ls_weighting_scheme     calc
_refine_ls_weighting_details
;
 w=1/[\s^2^(Fo^2^)+(0.0434P)^2^+0.1941P]
 where P=(Fo^2^+2Fc^2^)/3
;
_atom_sites_solution_hydrogens     geom
_atom_sites_solution_primary     direct
_atom_sites_solution_secondary     difmap
_refine_ls_shift/su_max     0.000
_refine_ls_shift/su_mean     0.000
_refine_diff_density_max     0.237
_refine_diff_density_min     -0.223
_refine_ls_extinction_method     none
loop_
    _atom_type_symbol
    _atom_type_description
    _atom_type_scat_dispersion_real
    _atom_type_scat_dispersion_imag
    _atom_type_scat_source
    'C' 'C' 0.0181 0.0091
                         'International Tables Vol C Tables 4.2.6.8 and 6.1.1.4'
    'H' 'H' 0.0000 0.0000
                         'International Tables Vol C Tables 4.2.6.8 and 6.1.1.4'
    'O' 'O' 0.0492 0.0322
                         'International Tables Vol C Tables 4.2.6.8 and 6.1.1.4'
_computing_data_collection
;
CrysAlis PRO (Agilent, 2013)
;
_computing_cell_refinement
;
CrysAlis PRO (Agilent, 2013)
;
_computing_data_reduction
;
CrysAlis PRO (Agilent, 2013)
;
_computing_structure_solution     'SHELXS97 (Sheldrick, 2008)'
_computing_structure_refinement     'SHELXL2012 (Sheldrick, 2008)'
_computing_molecular_graphics
;
ORTEP in WinGX (Farrugia, 2012)
;
_computing_publication_material
;
SHELXL2012 (Sheldrick, 2008) and PLATON (Spek, 2009)
;
loop_
    _atom_site_type_symbol
    _atom_site_label
    _atom_site_fract_x
    _atom_site_fract_y
    _atom_site_fract_z
    _atom_site_U_iso_or_equiv
    _atom_site_adp_type
    _atom_site_calc_flag
    _atom_site_occupancy
    _atom_site_disorder_assembly
    _atom_site_disorder_group
    O O1 0.25087(13) 0.23353(6) 0.37683(8) 0.01787(19) Uani d 1 . .
    O O2 0.01399(17) 0.10362(7) 0.27499(9) 0.0268(2) Uani d 1 . .
    O O3 0.32805(14) 0.40425(6) 0.32322(8) 0.0179(2) Uani d 1 . .
    O O4 0.04509(15) 0.35237(6) 0.13677(8) 0.0226(2) Uani d 1 . .
    C C1 0.4004(2) 0.36108(9) 0.55163(11) 0.0217(3) Uani d 1 . .
    H H1A 0.3518 0.3185 0.6188 0.033 Uiso calc 1 . .
    H H1B 0.3959 0.4356 0.5747 0.033 Uiso calc 1 . .
    H H1C 0.5620 0.3418 0.5514 0.033 Uiso calc 1 . .
    C C2 0.23376(19) 0.34162(8) 0.41354(11) 0.0166(2) Uani d 1 . .
    C C3 -0.0297(2) 0.36272(9) 0.40270(11) 0.0187(2) Uani d 1 . .
    H H3A -0.0526 0.3758 0.4932 0.022 Uiso calc 1 . .
    H H3B -0.0882 0.4243 0.3442 0.022 Uiso calc 1 . .
    C C4 -0.1589(2) 0.26306(9) 0.34032(12) 0.0206(2) Uani d 1 . .
    H H4A -0.2462 0.2319 0.4007 0.025 Uiso calc 1 . .
    H H4B -0.2728 0.2785 0.2516 0.025 Uiso calc 1 . .
    C C5 0.0322(2) 0.18993(9) 0.32378(11) 0.0187(2) Uani d 1 . .
    C C6 0.2205(2) 0.40306(8) 0.18841(11) 0.0185(2) Uani d 1 . .
    C C7 0.3555(2) 0.46800(9) 0.11343(12) 0.0236(3) Uani d 1 . .
    H H7A 0.4708 0.4236 0.0862 0.035 Uiso calc 1 . .
    H H7B 0.4391 0.5245 0.1723 0.035 Uiso calc 1 . .
    H H7C 0.2451 0.4984 0.0327 0.035 Uiso calc 1 . .
loop_
    _atom_site_aniso_label
    _atom_site_aniso_U_11
    _atom_site_aniso_U_22
    _atom_site_aniso_U_33
    _atom_site_aniso_U_12
    _atom_site_aniso_U_13
    _atom_site_aniso_U_23
    O1 0.0182(4) 0.0148(4) 0.0212(4) 0.0003(3) 0.0065(3) 0.0008(3)
    O2 0.0346(5) 0.0185(4) 0.0294(5) -0.0052(3) 0.0121(4) -0.0058(3)
    O3 0.0204(4) 0.0174(4) 0.0163(4) -0.0029(3) 0.0059(3) 0.0013(3)
    O4 0.0262(4) 0.0233(4) 0.0172(4) -0.0041(3) 0.0043(3) -0.0009(3)
    C1 0.0218(6) 0.0257(6) 0.0163(5) -0.0040(4) 0.0032(4) 0.0019(4)
    C2 0.0191(5) 0.0141(5) 0.0173(5) -0.0015(4) 0.0061(4) 0.0007(4)
    C3 0.0189(5) 0.0184(5) 0.0197(5) 0.0003(4) 0.0069(4) -0.0021(4)
    C4 0.0182(5) 0.0211(5) 0.0223(5) -0.0024(4) 0.0054(4) -0.0022(4)
    C5 0.0219(5) 0.0185(5) 0.0163(5) -0.0031(4) 0.0065(4) 0.0011(4)
    C6 0.0229(6) 0.0160(5) 0.0170(5) 0.0022(4) 0.0064(4) 0.0004(4)
    C7 0.0293(6) 0.0226(6) 0.0207(5) -0.0026(5) 0.0099(5) 0.0023(4)
_geom_special_details
;
All e.s.d.'s (except the e.s.d. in the dihedral angle between two l.s. planes)
are estimated using the full covariance matrix. The cell e.s.d.'s are taken
into account individually in the estimation of e.s.d.'s in distances, angles
and torsion angles; correlations between e.s.d.'s in cell parameters are only
used when they are defined by crystal symmetry. An approximate (isotropic)
treatment of cell e.s.d.'s is used for estimating e.s.d.'s involving l.s.
planes.
;
loop_
    _geom_bond_atom_site_label_1
    _geom_bond_atom_site_label_2
    _geom_bond_site_symmetry_2
    _geom_bond_distance
    _geom_bond_publ_flag
    O1 C5 . 1.3660(14) ?
    O1 C2 . 1.4373(13) ?
    O2 C5 . 1.2000(15) ?
    O3 C6 . 1.3546(14) ?
    O3 C2 . 1.4443(13) ?
    O4 C6 . 1.2063(15) ?
    C1 C2 . 1.5049(15) ?
    C1 H1A . 0.9800 ?
    C1 H1B . 0.9800 ?
    C1 H1C . 0.9800 ?
    C2 C3 . 1.5424(15) ?
    C3 C4 . 1.5253(15) ?
    C3 H3A . 0.9900 ?
    C3 H3B . 0.9900 ?
    C4 C5 . 1.5025(16) ?
    C4 H4A . 0.9900 ?
    C4 H4B . 0.9900 ?
    C6 C7 . 1.4972(15) ?
    C7 H7A . 0.9800 ?
    C7 H7B . 0.9800 ?
    C7 H7C . 0.9800 ?
loop_
    _geom_angle_atom_site_label_1
    _geom_angle_atom_site_label_2
    _geom_angle_atom_site_label_3
    _geom_angle_site_symmetry_1
    _geom_angle_site_symmetry_3
    _geom_angle
    _geom_angle_publ_flag
    C5 O1 C2 . . 111.57(8) ?
    C6 O3 C2 . . 119.86(8) ?
    C2 C1 H1A . . 109.5 ?
    C2 C1 H1B . . 109.5 ?
    H1A C1 H1B . . 109.5 ?
    C2 C1 H1C . . 109.5 ?
    H1A C1 H1C . . 109.5 ?
    H1B C1 H1C . . 109.5 ?
    O1 C2 O3 . . 107.02(8) ?
    O1 C2 C1 . . 109.32(9) ?
    O3 C2 C1 . . 104.52(9) ?
    O1 C2 C3 . . 106.79(8) ?
    O3 C2 C3 . . 114.29(9) ?
    C1 C2 C3 . . 114.62(9) ?
    C4 C3 C2 . . 104.93(9) ?
    C4 C3 H3A . . 110.8 ?
    C2 C3 H3A . . 110.8 ?
    C4 C3 H3B . . 110.8 ?
    C2 C3 H3B . . 110.8 ?
    H3A C3 H3B . . 108.8 ?
    C5 C4 C3 . . 105.24(9) ?
    C5 C4 H4A . . 110.7 ?
    C3 C4 H4A . . 110.7 ?
    C5 C4 H4B . . 110.7 ?
    C3 C4 H4B . . 110.7 ?
    H4A C4 H4B . . 108.8 ?
    O2 C5 O1 . . 120.27(11) ?
    O2 C5 C4 . . 129.16(11) ?
    O1 C5 C4 . . 110.56(9) ?
    O4 C6 O3 . . 123.78(10) ?
    O4 C6 C7 . . 125.25(10) ?
    O3 C6 C7 . . 110.90(10) ?
    C6 C7 H7A . . 109.5 ?
    C6 C7 H7B . . 109.5 ?
    H7A C7 H7B . . 109.5 ?
    C6 C7 H7C . . 109.5 ?
    H7A C7 H7C . . 109.5 ?
    H7B C7 H7C . . 109.5 ?
loop_
    _geom_torsion_atom_site_label_1
    _geom_torsion_atom_site_label_2
    _geom_torsion_atom_site_label_3
    _geom_torsion_atom_site_label_4
    _geom_torsion_site_symmetry_1
    _geom_torsion_site_symmetry_2
    _geom_torsion_site_symmetry_3
    _geom_torsion_site_symmetry_4
    _geom_torsion
    _geom_torsion_publ_flag
    C5 O1 C2 O3 . . . . -112.79(9) ?
    C5 O1 C2 C1 . . . . 134.56(9) ?
    C5 O1 C2 C3 . . . . 10.02(11) ?
    C6 O3 C2 O1 . . . . 62.87(11) ?
    C6 O3 C2 C1 . . . . 178.76(9) ?
    C6 O3 C2 C3 . . . . -55.15(12) ?
    O1 C2 C3 C4 . . . . -7.04(11) ?
    O3 C2 C3 C4 . . . . 111.11(10) ?
    C1 C2 C3 C4 . . . . -128.27(10) ?
    C2 C3 C4 C5 . . . . 2.08(11) ?
    C2 O1 C5 O2 . . . . 172.31(10) ?
    C2 O1 C5 C4 . . . . -8.92(12) ?
    C3 C4 C5 O2 . . . . -177.45(11) ?
    C3 C4 C5 O1 . . . . 3.91(12) ?
    C2 O3 C6 O4 . . . . 0.50(16) ?
    C2 O3 C6 C7 . . . . -176.52(9) ?
loop_
    _geom_hbond_atom_site_label_D
    _geom_hbond_atom_site_label_H
    _geom_hbond_atom_site_label_A
    _geom_hbond_site_symmetry_A
    _geom_hbond_distance_DH
    _geom_hbond_distance_HA
    _geom_hbond_distance_DA
    _geom_hbond_angle_DHA
    C3 H3B O2 2_555 0.99 2.68 3.5827(13) 152
    C1 H1B O3 3_666 0.98 2.63 3.4617(14) 142.2
_shelx_hkl_checksum     57078
_shelx_hkl_file
;
   0   0   1-0.43595 45.3589   1
   0   0   2 293051. 6910.58   1
   0   0   3 115.505 146.211   1
   0   0   4 941476. 21463.7   1
   0   0   5-68.4748 184.750   1
   0   0  -6 21716.3 2189.81   4
   0   0   6 17916.6 1418.61   1
   0   0  -7-573.185 387.703   4
   0   0  -8-85.5326 372.120   4
   0   0   8 668.626 197.324  13
   0   0   9 30.2524 128.400  13
   0   0  -9-51.6131 202.840  14
   0   0 -10 660.602 231.311  14
   0   0 -10 858.380 226.076  12
   0   0 -11-125.955 110.692  12
   0   0 -11-120.641 140.614  14
   0   0 -12 279.626 119.920  14
   0   1   0 43.1418 55.1414   1
   0  -1   1 3947.17 238.391   1
   0   1   1 3693.50 331.913   1
   0  -1   2 684353. 14863.7   1
   0   1   2 661801. 15297.1   1
   0   1   3 185849. 5146.38   1
   0  -1   3 181332. 4705.91   1
   0   1   4 119792. 3986.73   1
   0  -1   4 117785. 3577.69   1
   0   1  -5 10894.4 1431.34   4
   0   1   5 8437.46 965.095   1
   0  -1   5 9063.77 846.744   1
   0   1  -6 7108.93 1307.73   4
   0   1   6 7990.87 1055.86   1
   0   1  -7 6857.80 1389.19   4
   0  -1  -7 6379.02 1234.77   4
   0   1  -8 14116.5 938.366  14
   0  -1  -8 13705.7 1967.90   4
   0   1  -9 35237.4 1653.45  14
   0   1  -9 36050.5 1584.29  12
   0   1   9 34325.5 1546.60  13
   0   1 -10 9176.62 725.393  12
   0  -1 -10 9569.62 808.568  14
   0   1  10 9879.62 730.317  13
   0   1 -10 9016.02 769.014  14
   0  -1 -11 13020.3 788.290  12
   0   1 -11 14877.1 887.362  14
   0  -1 -11 13849.9 873.719  14
   0   1 -11 12988.4 755.719  12
   0  -1 -12 8230.09 491.196  14
   0   1 -12 8272.66 493.572  14
   0   2   0 292458. 7013.94   1
   0   2  -1 291389. 6872.00   3
   0   2   1 275122. 6919.70   1
   0   2  -1 281988. 6859.96   4
   0   2  -2 745.462 253.744   4
   0   2  -2 1796.62 154.992   5
   0  -2   2 1090.55 177.535   1
   0   2   2 1006.69 308.026   1
   0   2  -2 1272.34 355.149   3
   0  -2   3 267224. 6300.34   1
   0   2  -3 286869. 7609.66   4
   0   2   3 288110. 7255.30   1
   0   2   4 161463. 5262.23   1
   0  -2   4 161187. 4369.02   1
   0   2  -4 162982. 5804.54   4
   0   2   5 332100. 9611.33   1
   0   2  -5 355272. 10734.4   4
   0   2  -6 3983.41 992.610   4
   0   2   6 3809.64 749.656   1
   0   2   7 575.560 336.976   1
   0  -2  -7 1022.92 512.818   4
   0   2  -7 847.571 212.934  14
   0   2  -7 457.535 340.456   4
   0   2  -8 6370.15 622.217  14
   0  -2  -8 5338.90 1213.32   4
   0   2  -8 6207.34 567.464  12
   0   2  -9 18491.9 1055.13  12
   0   2  -9 16729.7 1078.41  14
   0   2   9 17120.0 1087.67  13
   0   2 -10 8804.97 678.381  12
   0   2 -10 7571.26 680.319  14
   0   2  10 6556.92 625.441  13
   0  -2 -11 1296.14 271.968  14
   0   2 -11 1119.29 215.822  12
   0  -2 -11 996.524 225.352  12
   0   2  11 1217.18 226.831  13
   0   2 -11 1038.39 235.948  14
   0   2 -12 841.719 153.521  14
   0  -2 -12 872.624 157.838  14
   0   3   0 138.787 184.496   1
   0   3   0 23.8498 116.319   3
   0   3   1 219323. 6001.64   1
   0   3  -1 220486. 5824.26   4
   0   3  -1 224539. 5793.75   3
   0   3  -1 221607. 4968.74   5
   0   3  -2 344461. 7504.00   5
   0   3  -2 315995. 8631.92   4
   0   3   2 346686. 8815.32   1
   0   3  -2 318776. 8730.44   3
   0   3  -3 179631. 5766.70   4
   0  -3   3 174416. 4531.68   1
   0   3   3 188712. 5712.62   1
   0   3  -3 182269. 4260.86   5
   0   3   4 19565.7 1601.81   1
   0   3  -4 18283.3 1694.47   4
   0  -3   4 17263.0 915.211   1
   0   3  -5 104659. 4854.93   4
   0   3   5 95208.8 4289.14   1
   0   3  -6 109051. 5454.41   4
   0   3   6 90771.4 4500.51   1
   0   3  -7 45193.9 1735.26  14
   0   3   7 42817.3 3131.05   1
   0   3  -7 46492.5 1664.23  12
   0   3  -8 27188.0 1255.13  12
   0   3  -8 25142.4 1296.13  14
   0  -3  -8 26231.5 2498.95   4
   0   3  -9-95.7594 180.718  12
   0   3   9 168.844 194.856  13
   0   3  -9 302.248 208.661  14
   0   3  10 1526.71 350.733  13
   0   3 -10 2390.27 385.290  14
   0   3 -10 2407.07 347.156  12
   0   3  11 10614.2 686.884  13
   0  -3 -11 11486.3 755.647  14
   0  -3 -11 11021.9 701.298  12
   0   3 -11 11846.1 741.763  14
   0   3 -12 219.180 98.2473  14
   0  -3 -12-40.1851 70.9717  14
   0   4   0 669093. 14556.3   5
   0   4   0 664049. 15970.3   1
   0   4   0 680712. 15435.5   3
   0   4  -1 73977.7 1915.72   5
   0   4  -1 70195.6 2677.59   4
   0   4  -1 71852.6 2639.11   3
   0   4   1 77947.4 3017.38   1
   0   4  -2 21412.6 1420.42   4
   0   4  -2 19695.2 1394.58   3
   0   4   2 19955.4 1499.14   1
   0   4  -2 19401.0 750.248   5
   0  -4   3 2243.37 309.330   1
   0   4   3 1859.60 570.091   1
   0   4  -3 2536.00 275.823   5
   0   4  -3 2168.79 574.959   3
   0   4  -3 1880.15 544.491   4
   0   4   4 45604.8 2778.04   1
   0   4  -4 48387.9 2883.53   4
   0   4   5 60648.8 3542.74   1
   0   4  -5 65901.0 3822.16   4
   0   4   6 7072.90 1230.41   1
   0   4  -6 8157.68 1473.47   4
   0   4   7 61180.1 4011.00   1
   0   4  -7 58834.2 2107.86  14
   0   4  -7 61861.2 2026.14  22
   0   4   7 58645.9 2099.15   7
   0   4  -7 60605.1 2009.49  12
   0  -4  -8 47169.6 1859.21  22
   0   4  -8 50183.8 1807.89  12
   0   4  -8 44909.6 1876.35  14
   0   4   8 48816.8 1850.50   7
   0   4  -9 4321.00 532.744  14
   0   4   9 3991.91 566.366  13
   0   4  -9 4033.29 445.921  12
   0   4  10 755.636 271.042  13
   0   4 -10 434.900 167.794  12
   0   4 -10 876.259 265.596  14
   0   4  11 1793.93 280.333  13
   0  -4 -11 1579.15 260.211  14
   0   4 -11 1624.14 277.596  14
   0   5   0 94.7795 98.2335   5
   0   5   0-95.0385 152.653   3
   0   5   0-114.913 250.985   1
   0   5   1 110980. 4236.50   1
   0   5  -1 109172. 2797.22   5
   0   5  -1 111570. 3701.53   3
   0  -5   1 109820. 3196.47   2
   0   5   2 108928. 4319.41   1
   0   5  -2 99634.1 3817.68   4
   0   5  -2 102945. 3816.22   3
   0   5  -2 98717.2 2639.07   5
   0   5  -3 30834.1 2105.83   3
   0   5   3 29845.0 2226.07   1
   0   5  -3 24600.3 1873.81   4
   0   5  -3 28397.0 1083.91   5
   0   5  -4 55584.4 3210.95   4
   0   5   4 57777.4 3457.69   1
   0   5  -5 16644.9 1877.79   4
   0   5   5 17401.6 1975.25   1
   0   5  -6 11647.6 759.688  14
   0   5   6 11241.2 1685.98   1
   0   5  -6 11052.2 1658.90   4
   0   5   7 29792.3 1430.49   7
   0   5  -7 30049.1 1293.38  22
   0   5  -7 29713.2 1389.04  14
   0   5   7 30242.7 2889.87   1
   0   5  -7 34356.8 3170.70   4
   0   5  -7 28332.8 1250.62  12
   0   5  -8 109861. 3084.88  22
   0   5  -8 104154. 3060.58  12
   0   5   8 96223.0 3181.15   7
   0   5  -8 101698. 3247.51  14
   0  -5  -8 104111. 3210.64  22
   0   5   9 11479.9 779.632   7
   0   5  -9 12770.6 889.858  14
   0   5  -9 12156.9 766.409  12
   0   5   9 11355.1 912.637  13
   0   5 -10 12720.8 822.795  14
   0   5  10 11427.4 836.444  13
   0   5 -11 7334.96 517.713  14
   0   5  11 6562.50 509.207  13
   0  -5 -11 6728.02 506.167  14
   0   6   0 73804.5 2141.07   5
   0   6   0 78591.2 2895.80   3
   0  -6   1 62256.8 2207.49   2
   0   6   1 64086.1 2570.98   3
   0   6   1 63901.5 3232.69   1
   0   6  -1 60926.3 1802.30   5
   0   6  -1 57667.7 2539.26   3
   0   6   1 53790.5 1751.21   5
   0   6  -2 277082. 6609.60   5
   0   6   2 298146. 9150.09   1
   0   6  -2 286878. 8099.19   3
   0   6   3 54350.5 3399.43   1
   0   6  -3 53602.9 2953.58   4
   0   6  -3 51453.1 2892.61   3
   0   6  -3 52888.0 1751.00   5
   0   6  -4 8971.59 1271.15   4
   0   6  -4 10378.3 682.794   5
   0   6   4 10061.9 1569.33   1
   0   6  -5 123926. 5738.97   4
   0   6   5 124806. 6137.66   1
   0   6  -6 48609.5 1763.68  22
   0   6  -6 47989.2 1852.85  14
   0   6  -6 51861.1 3733.87   4
   0   6  -6 50171.6 1736.87  12
   0   6   6 50113.8 3869.77   1
   0   6   6 47848.3 1946.17   7
   0   6  -7 1344.76 303.872  14
   0   6   7 1637.84 377.332   7
   0   6  -7 1110.17 256.385  22
   0   6  -7 1270.34 253.234  12
   0   6  -8 2482.42 362.692  22
   0   6  -8 2368.25 405.616  14
   0   6  -8 1926.85 295.053  12
   0  -6  -8 2720.61 412.168  22
   0   6   8 2411.37 417.627   7
   0   6   8 2424.89 422.575  13
   0   6   9 6755.06 607.101   7
   0   6   9 7495.96 727.883  13
   0   6  -9 8827.87 719.238  14
   0   6  10-55.6956 159.933  13
   0   6 -10 241.832 177.352  14
   0  -6 -11 614.583 146.753  14
   0   6 -11 642.278 166.940  14
   0   6  11 727.902 177.570  13
   0   7   0 239.237 151.199   5
   0   7   1 60771.7 1975.10   5
   0   7  -1 65889.1 2048.29   5
   0   7  -2 168237. 4360.70   5
   0   7   2 163943. 6657.12   1
   0   7  -2 169341. 5660.51   3
   0   7  -3 23729.1 1108.28   5
   0   7   3 22610.4 2326.55   1
   0   7   4 18581.2 2213.92   1
   0   7  -4 19272.7 1937.33   4
   0   7  -4 19771.0 1031.90   5
   0   7  -5 21247.7 2198.29   4
   0   7   5 18842.4 1118.65   7
   0   7   5 20584.7 2465.26   1
   0   7  -5 19534.5 1001.85  22
   0   7  -5 20844.7 1091.22  14
   0   7   6 27658.5 1447.19   7
   0   7  -6 26553.2 1249.93  22
   0   7  -6 26091.8 2571.22   4
   0   7   6 22149.1 2681.35   1
   0   7  -6 28385.2 1371.97  14
   0   7  -7 56393.6 2003.28  22
   0   7   7 51659.5 2189.99   7
   0   7  -7 58445.8 2176.59  14
   0   7   8-10.3200 209.152   7
   0   7   8 210.230 215.069  13
   0   7  -8 784.954 229.470  22
   0   7  -8 298.235 209.653  14
   0   7  -8 760.576 244.467  16
   0   7   9 3708.00 491.607  13
   0   7  -9 3951.15 479.254  14
   0   7   9 3368.77 431.104   7
   0   7 -10 34784.9 1350.49  14
   0   7  10 34034.3 1382.22  13
   0  -7 -11 5914.69 362.640  14
   0   7  11 6346.67 393.047  13
   0   8   0 196207. 5047.81   5
   0   8  -1 32279.5 1371.68   5
   0   8   1 31112.2 1321.01   5
   0   8   2 154.684 130.098   5
   0   8   2 98.6065 318.250   1
   0   8  -2 109.058 132.747   5
   0   8  -3 99974.8 3002.15   5
   0   8   3 101951. 5506.67   1
   0   8   3 92500.8 2784.74   5
   0   8   4 14014.6 936.679   7
   0   8  -4 12852.1 810.781  22
   0   8   4 13799.9 2023.27   1
   0   8  -4 13517.9 898.471   5
   0   8  -4 14784.1 912.122  14
   0   8   5 72.4282 175.006   7
   0   8   5-135.883 365.678   1
   0   8  -5 248.230 212.027  14
   0   8  -5 125.124 159.536  22
   0   8   6 5254.65 626.142   7
   0   8  -6 5245.81 544.814  22
   0   8  -6 5726.17 630.588  14
   0   8   7 207310. 5964.84   7
   0   8  -7 217362. 5646.67  22
   0   8  -7 218980. 5888.26  14
   0   8   7 225240. 5913.97  13
   0   8  -7 230244. 6075.63  16
   0   8   8 10465.0 842.409   7
   0   8  -8 10967.9 819.331  14
   0   8   8 10527.9 827.270  13
   0   8  -8 12512.9 867.913  16
   0   8   9 9283.00 702.699  13
   0   8  -9 10312.2 719.607  14
   0   8   9 9893.79 687.433   7
   0   8  10 2387.87 289.740  13
   0   8 -10 2463.27 294.130  14
   0   8  10 1949.47 211.925   7
   0   9   0-132.746 137.490   5
   0   9   1 7706.76 647.318   5
   0   9  -1 8701.21 698.356   5
   0   9  -2 11108.9 817.198   5
   0   9   2 9431.54 737.804   8
   0   9   2 10707.2 744.833   5
   0   9   3 1215.92 288.413   8
   0   9   3 625.039 231.119   7
   0   9  -3 821.685 180.761  12
   0   9   3 1130.63 237.234   5
   0  -9  -3 1669.41 653.350   2
   0   9  -3 1611.22 350.631   5
   0   9  -3 999.910 245.731  19
   0   9  -3 601.668 238.812  14
   0  -9  -4 16110.8 2025.33   2
   0   9   4 20018.0 2526.56   1
   0   9   4 18054.6 1132.24   7
   0   9   4 16241.9 970.843   8
   0   9  -4 17404.0 1086.60  14
   0   9  -5 4642.86 577.335  14
   0   9   5 5007.31 624.364   7
   0   9   6 7905.27 683.140  13
   0   9   6 7876.67 774.949   7
   0   9  -6 7788.98 800.780  16
   0   9  -6 7878.35 736.231  14
   0   9  -7 26150.8 1450.78  16
   0   9   7 27316.1 1446.33   7
   0   9   7 25657.0 1285.71  13
   0   9  -7 25948.3 1357.49  14
   0   9   8 15071.6 909.772  13
   0   9  -8 16936.1 987.449  14
   0   9  -8 15955.8 982.259  16
   0   9   8 17132.0 1002.94   7
   0   9   9 22221.4 994.969  13
   0   9   9 22952.4 1017.26   7
   0   9  -9 20934.6 917.608  16
   0   9  -9 22660.9 1034.58  14
   0   9  10 421.177 112.086  13
   0  10   0 5783.80 623.672   8
   0  10   0 5969.10 603.430   5
   0  10  -1 72.9259 207.839   8
   0  10  -1 120.600 167.432   5
   0  10   1 452.016 187.007   5
   0  10  -1 178.528 129.827  16
   0  10   1 107.760 179.794   8
   0  10  -1 330.095 216.012   6
   0  10  -2 141054. 3958.45   6
   0  10  -2 140253. 4158.68  19
   0  10  -2 143517. 4194.18   8
   0  10   2 136327. 3991.35   7
   0  10   2 135649. 4088.29   8
   0  10  -2 137785. 4099.09  16
   0  10  -2 136798. 4160.94   5
   0  10   2 141815. 3982.22   5
   0  10  -3-389.166 238.702  19
   0  10  -3 255.701 211.902   8
   0  10   3-73.0378 181.816   8
   0  10  -3 478.168 260.255   5
   0  10   3 103.085 171.517   7
   0 -10  -3 546.093 373.093   2
   0  10  -4 101063. 3242.32   8
   0  10   4 107708. 3379.08   7
   0  10  -4 96863.5 3285.58  14
   0  10   4 96049.9 3107.85   8
   0  10  -5 6565.23 759.685  16
   0  10   5 7262.93 733.831   7
   0  10  -5 7729.12 749.076  14
   0  10  -6 37184.8 1711.23  14
   0  10  -6 36061.3 1821.52  16
   0  10   6 41009.0 1812.21   7
   0  10  -7-74.8294 195.940  16
   0  10   7 179.216 189.527   7
   0  10   7-335.610 183.528  13
   0  10  -7 373.315 205.910  14
   0  10   8 37922.0 1389.60  13
   0  10  -8 38147.5 1511.32  14
   0  10  -8 36078.7 1525.23  16
   0 -10  -8 40683.1 1390.68  22
   0  10   8 41584.1 1569.65   7
   0  10   9 287.114 108.150  13
   0  10   9 263.549 102.152   7
   0  10  -9 84.9985 78.3064  16
   0  11   0 376.036 244.054   8
   0  11   0 52.6294 153.904   5
   0  11  -1 447.663 222.186   5
   0  11  -1 424.474 181.910  16
   0  11   1 912.546 256.104   5
   0  11  -1 664.521 288.691   8
   0  11  -1 222.192 221.901  19
   0  11   1 624.152 282.753   8
   0  11  -2 4802.11 611.605   8
   0  11  -2 4225.24 541.705  16
   0  11  -2 3853.06 518.612   5
   0  11  -2 4173.81 590.942  19
   0  11   2 4813.94 522.755   7
   0  11   2 4173.98 536.270   8
   0  11  -3 4926.65 614.629  16
   0  11  -3 4924.35 569.819  19
   0  11  -3 5173.22 622.751   8
   0  11   3 5468.46 593.135   7
   0  11  -3 4354.53 573.077   5
   0  11   3 5003.34 586.152   8
   0  11  -4 16639.9 1017.33  19
   0  11   4 17476.8 1110.55   7
   0  11  -4 15385.0 1038.24   8
   0  11  -4 18469.4 1217.15  16
   0  11   5 25293.2 1354.30   7
   0  11  -5 24614.7 1443.89  16
   0  11   6 11151.6 833.195   7
   0  11  -6 12113.4 934.088  16
   0  11  -7 40126.3 1698.88  16
   0  11   7 41339.1 1617.47   7
   0  11  -8 4301.50 405.735  16
   0  11   8 4475.52 404.402   7
   0  12   0 14559.7 1049.32   8
   0  12   0 13746.7 940.668   5
   0  12   0 13395.9 1044.16  19
   0  12   1 7098.23 633.317   5
   0  12   1 7171.40 712.181   8
   0  12  -1 8287.50 785.014   8
   0  12  -1 7129.98 678.278   5
   0  12  -1 7239.13 763.913  19
   0  12  -1 7261.62 622.977  16
   0  12  -2 7209.26 676.212  16
   0  12  -2 7698.18 764.679   8
   0  12  -2 6684.57 683.793   5
   0  12  -2 7047.47 741.202  19
   0  12   2 8708.58 770.298   8
   0  12   3 2757.77 428.912   8
   0  12  -3 3493.88 504.838  16
   0  12  -3 3859.86 524.451   8
   0  12  -3 2274.26 399.038  19
   0  12   3 3459.29 450.492   7
   0  12   4 1807.69 329.234   7
   0  12  -4 1907.50 346.961   8
   0  12  -4 1391.38 264.173  19
   0  12  -4 1257.17 348.655  16
   0  12   5 188.380 163.418   7
   0  12  -5 173.731 174.183  16
   0  12   5 153.746 184.131  19
   0  12   6 9560.50 682.450   7
   0  12  -6 9001.42 714.507  16
   0  12   7 5390.25 441.562   7
   0  12  -7 5731.59 495.274  16
   0  12   8 3848.30 291.585   7
   0  13   0 207.886 275.586  19
   0  13   0-50.5019 223.532   8
   0  13   1 6768.56 713.698  19
   0  13  -1 6300.16 660.626   8
   0  13  -1 6821.64 704.633  19
   0  13   1 5959.76 633.493   8
   0  13  -2 10280.8 811.085   8
   0  13  -2 8035.21 744.727  19
   0  13  -2 9089.42 689.221  16
   0  13   2 9225.48 737.203   8
   0  13   2 10288.7 836.616  19
   0  13  -3 1499.53 321.384   8
   0  13   3 1343.58 253.867   7
   0  13  -3 916.719 260.520  19
   0  13   3 1134.03 296.402  19
   0  13  -3 1458.60 299.376  16
   0  13  -4 5372.52 534.076  16
   0  13   4 5303.36 471.974   7
   0  13  -4 5092.87 495.136   8
   0  13   4 5576.12 525.226  19
   0  13   5 2957.98 344.382   7
   0  13   5 2302.90 283.313  19
   0  13  -5 3071.62 401.627  16
   0  13   6 4154.21 358.428   7
   0  13  -6 4405.91 411.706  16
   0  13  -7 15875.2 679.676  16
   0  14   0 7480.45 662.151  19
   0  14   0 7869.82 647.070   8
   0  14  -1 26309.4 1259.26   8
   0  14  -1 24929.8 1255.51  19
   0  14   1 26413.2 1291.72  19
   0  14   1 24247.2 1210.14   8
   0  14   2 39071.0 1590.63  19
   0  14  -2 37703.0 1536.58   8
   0  14  -2 37752.0 1529.84  19
   0  14  -3 203.119 147.897  19
   0  14   3 61.3423 143.996  19
   0  14  -3-224.715 151.610  16
   0  14  -3 194.607 121.011   8
   0  14  -4 2750.02 307.729  16
   0  14  -4 3159.65 305.123   8
   0  14   4 3305.89 334.944  19
   0  14  -5 5749.01 403.577  16
   0  14   5 5252.45 325.236   7
   0  15   0 38.0368 115.225  19
   0  15   0-26.4478 93.3464   9
   0  15  -1 7181.97 510.652  19
   0  15   1 7615.87 541.758  19
   0  15   2 3562.83 351.805  19
   0  15  -2 3215.21 305.457  19
   0  15   3 138.999 100.166  19
   1   0 -12 794.631 213.014  14
   1   0 -11-66.9279 110.341  22
   1   0 -11-194.150 217.753  14
   1   0 -10 3008.01 437.421  22
   1   0 -10 3081.68 492.221  14
   1   0  -9-91.1575 176.262  22
   1   0  -8 60089.4 2166.33  22
   1   0  -8 63358.6 4177.68   4
   1   0  -7 153.977 252.730   4
   1   0  -6 24367.5 1795.85   2
   1   0  -6 23895.0 2143.94   4
   1   0  -5 610.224 438.430   4
   1   0  -5-176.148 285.080   2
  -1   0   5 187.702 200.453   1
   1   0  -4 19041.7 1467.55   4
   1   0  -4 15427.4 1209.76   2
  -1   0   4 17861.7 1114.36   1
   1   0  -3-40.4031 198.108   4
   1   0  -3 1.72960 143.149   2
   1   0  -3 235.893 189.392   3
   1   0  -2 352873. 8628.67   3
   1   0  -2 359421. 8631.38   4
   1   0  -2 357305. 8579.55   2
   1   0  -1 8.39973 105.606   3
   1   0  -1 130.705 164.919   2
   1   0   0 731937. 16305.3   1
   1   0   0 729721. 16328.4   2
   1   0   1 198.623 189.493   1
   1   0   2 350069. 8753.43   1
   1   0   3-62.3234 184.623   1
   1   0   4 27104.0 1774.16   1
   1   0   5 256.415 192.314   1
   1   0   6 110.706 191.735   1
   1   0   7-79.0102 132.651  13
  -1   0  -7-42.2143 259.993   4
   1   0   8 1574.29 288.498  13
  -1   0  -8 1413.65 312.359  14
  -1   0  -9-175.749 226.750  12
   1   0   9 200.931 187.383  13
  -1   0  -9-111.850 187.962  14
  -1   0 -10-145.260 159.555  14
  -1   0 -10-36.8872 179.634  12
  -1   0 -11-67.7491 97.8699  14
  -1   0 -11-102.101 127.290  12
   1   1 -12 651.355 170.569  14
   1  -1 -12 903.926 198.278  14
   1   1 -11 3904.51 416.597  22
   1  -1 -11 3613.30 482.052  14
   1  -1 -11 3647.72 409.137  22
  -1   1  11 3332.72 368.753  13
   1   1 -11 4323.27 519.738  14
   1  -1 -10 203.237 234.790  14
   1   1 -10 390.672 206.007  22
   1   1 -10-40.6296 211.900  14
   1  -1 -10 91.5993 184.344  22
   1  -1  -9 47445.4 1964.29  22
   1   1  -9 50541.9 2074.33  14
   1   1  -9 47478.3 1915.90  22
   1  -1  -8 13912.0 1783.82   4
   1   1  -8 15550.5 2100.87   4
   1  -1  -8 13198.6 892.014  22
   1   1  -8 12114.7 826.697  22
   1  -1  -7 506.520 432.899   4
   1   1  -7 680.147 452.262   4
  -1   1   6 33482.5 2099.34   1
   1   1  -6 38304.4 2865.82   4
   1  -1  -6 40065.3 2503.53   2
   1  -1  -6 38880.9 2604.11   4
   1  -1  -5 16217.4 1482.83   4
   1   1  -5 14614.8 1125.85   2
   1   1  -5 15326.3 1601.59   4
  -1   1   5 14798.0 1266.33   1
   1  -1  -5 16560.1 1455.24   2
  -1   1   4 83778.5 3219.27   1
   1  -1  -4 86417.2 3440.98   2
   1  -1  -4 88092.4 3412.65   4
   1   1  -4 90542.9 3011.91   2
   1   1  -4 95429.7 3829.30   4
   1   1  -4 87694.4 3729.92   3
   1  -1  -3 39024.6 1774.53   4
   1   1  -3 40106.4 2019.69   4
  -1   1   3 41877.2 1901.80   1
   1   1  -3 40047.6 2042.11   3
   1   1  -3 38785.7 1585.32   2
   1  -1  -3 40032.4 1958.10   2
   1   1  -2 170845. 4383.70   2
   1  -1  -2 171860. 4488.34   3
   1  -1  -2 176286. 4373.32   4
   1   1  -2 169930. 4844.33   4
   1  -1  -2 157429. 4729.55   2
   1  -1  -1 465519. 10608.0   2
   1   1  -1 456423. 10087.2   1
   1  -1  -1 444530. 10107.9   3
   1   1  -1 447742. 10377.7   2
   1   1   0 869687. 19429.5   1
   1  -1   0 888238. 19465.4   2
   1   1   1 142585. 4115.72   1
   1  -1   1 151456. 4169.28   1
   1  -1   2 87921.6 3007.99   1
   1   1   2 89512.5 3098.92   1
   1  -1   3 109289. 3709.65   1
   1   1   3 106388. 3840.17   1
   1   1   4 151626. 5296.78   1
   1  -1   4 163053. 5202.83   1
   1   1   5 237129. 7709.02   1
   1  -1   5 246659. 7457.79   1
   1   1   6 44257.6 2851.28   1
   1  -1   6 42965.9 2598.38   1
  -1   1  -7 11794.0 790.669  14
  -1   1  -7 14027.2 2048.00   4
   1   1   7 13226.3 846.106  13
   1   1   7 14266.3 1640.03   1
  -1   1  -8 5190.56 575.626  12
   1   1   8 4689.25 523.018  13
  -1   1  -8 4684.79 523.248  14
  -1  -1  -9 76.5891 149.726  14
  -1   1  -9 83.9615 154.551  14
  -1   1  -9 83.9175 175.775  12
   1   1   9 124.665 155.234  13
  -1  -1 -10 18354.2 1055.48  12
  -1   1 -10 18050.8 1025.55  12
  -1  -1 -10 16935.9 971.183  14
   1   1  10 18241.6 931.301  13
  -1   1 -10 18053.9 973.027  14
  -1  -1 -11 13524.9 674.771  14
  -1  -1 -11 13335.5 731.757  12
  -1   1 -11 13521.2 663.705  14
  -1   1 -11 13868.3 727.109  12
   1   2 -12 580.404 166.081  14
   1  -2 -12 760.683 195.901  14
  -1   2  11 2279.20 332.557  13
   1   2 -11 3049.25 351.055  22
   1   2 -11 3467.19 453.160  14
   1  -2 -11 2377.40 373.120  14
   1  -2 -11 3201.54 366.423  22
   1   2 -10 16242.9 1065.43  14
   1   2 -10 16196.8 973.882  22
   1   2  -9 1245.31 331.718  14
   1  -2  -9 1096.66 297.483  22
   1   2  -9 652.517 231.642  22
   1  -2  -8 16835.6 1882.12   4
   1   2  -8 17012.6 2310.68   4
   1   2  -8 19233.9 1085.81  14
   1   2  -8 18290.9 1022.77  22
   1  -2  -8 19287.9 1125.33  22
   1  -2  -7 48527.4 3112.99   4
   1  -2  -7 51555.9 3160.76   2
   1   2  -7 49454.6 3767.83   4
   1  -2  -6 147020. 5522.51   2
   1  -2  -6 136719. 5284.52   4
   1   2  -6 137924. 6174.16   4
  -1   2   6 124239. 5116.17   1
  -1   2   5 12908.7 1308.24   1
   1  -2  -5 13975.0 1392.55   2
   1   2  -5 14265.9 1613.28   4
   1  -2  -5 15879.9 1383.90   4
   1  -2  -4 359032. 9146.72   4
   1   2  -4 351341. 8302.23   2
   1   2  -4 362011. 10179.4   3
   1   2  -4 349404. 10102.0   4
  -1   2   4 333435. 9463.19   1
   1  -2  -4 346353. 9580.88   2
   1  -2  -3 961666. 21514.3   4
   1   2  -3 954515. 21124.9   2
   1  -2  -3 968602. 22299.4   2
   1   2  -3 999999. 22586.7   3
   1   2  -3 930308. 22477.6   4
  -1   2   3 952111. 22340.6   1
   1  -2  -2 192685. 4649.11   4
   1  -2  -2 195942. 5632.81   2
   1   2  -2 197984. 4859.72   2
   1  -2  -1 655.393 240.052   2
   1   2  -1 986.619 179.256   1
   1   2   0 276633. 6850.59   1
   1  -2   0 282707. 6861.53   2
   1   2   1 49565.9 2025.90   1
   1  -2   1 51097.5 1758.70   2
   1  -2   2 61304.1 2380.31   1
   1   2   2 56121.4 2460.43   1
  -1   2  -2 59879.2 1525.48   5
   1   2   3 323944. 9020.00   1
  -1   2  -3 331425. 7376.50   5
   1  -2   3 337888. 8726.23   1
   1  -2   4 14161.3 1191.94   1
   1   2   4 13790.2 1375.07   1
   1  -2   5 1235.73 389.132   1
   1   2   5 1000.56 465.408   1
   1   2   6 103.712 193.007   1
  -1   2  -6 1026.51 523.681   4
  -1   2  -7 1664.54 799.577   4
  -1   2  -7 591.120 191.794  12
  -1   2  -7 476.128 194.510  14
   1   2   7 1423.32 289.335  13
   1   2   7 939.395 479.586   1
  -1   2  -8 19131.3 1123.68  12
   1   2   8 20097.1 1173.47  13
  -1   2  -8 17826.0 1042.88  14
   1   2   9 29759.4 1457.88  13
  -1   2  -9 30833.4 1456.56  12
  -1   2  -9 28155.3 1360.38  14
   1   2  10 9738.09 698.896  13
  -1  -2 -10 10082.3 773.400  12
  -1   2 -10 9974.03 685.631  14
  -1   2 -10 10666.9 753.038  12
  -1  -2 -10 9787.90 720.141  14
  -1  -2 -11 1403.58 205.941  14
  -1  -2 -11 1596.11 254.615  12
  -1   2 -11 1447.85 218.767  12
  -1   2 -11 1404.95 205.170  14
   1   3 -12 3568.74 345.678  14
  -1   3  12 3342.52 278.853  13
   1  -3 -12 4180.87 362.084  14
   1  -3 -11 28364.0 1178.99  22
   1  -3 -11 28498.6 1342.03  14
   1   3 -11 27304.1 1138.38  22
  -1   3  11 25918.3 1222.91  13
   1   3 -11 30993.6 1375.67  14
   1   3 -10 21358.4 1131.89  22
   1  -3 -10 20023.2 1150.58  22
   1   3  -9 39040.9 1723.92  14
   1   3  -9 37256.0 1610.05  22
   1   3  -8 284814. 11197.2   4
   1  -3  -8 299180. 9723.48   2
   1  -3  -8 277143. 7281.97  22
   1   3  -8 277908. 7077.51  22
   1   3  -8 292596. 7185.73  14
   1   3  -7 16106.3 2167.06   4
  -1   3   7 14454.2 1653.11   1
   1  -3  -7 14449.4 1678.81   2
   1   3  -6 130779. 6167.74   4
  -1   3   6 122962. 5329.97   1
   1  -3  -6 134749. 5430.49   2
   1  -3  -6 128864. 4915.02   4
   1  -3  -5 22632.2 1603.84   4
   1   3  -5 23902.6 2213.19   3
  -1   3   5 21331.8 1877.04   1
   1  -3  -5 25616.7 1968.35   2
   1   3  -5 22161.2 2101.14   4
  -1   3   4 136696. 5222.09   1
   1   3  -4 148674. 5606.50   4
   1   3  -4 151075. 5655.47   3
   1  -3  -4 147668. 5217.18   2
   1  -3  -3 242336. 7241.58   2
  -1   3   3 251413. 7466.61   1
   1   3  -3 247786. 7479.75   3
   1   3  -3 255392. 7576.46   4
   1  -3  -2 151176. 4574.31   2
   1   3  -2 146829. 4706.34   3
   1  -3  -2 133675. 3257.96   4
   1   3  -2 137439. 4580.49   4
   1   3  -1 118198. 3283.38   1
   1   3  -1 123816. 2850.00   5
   1   3  -1 126824. 4160.57   3
   1  -3  -1 116786. 3867.61   2
   1   3   0 397689. 9752.35   1
  -1   3   0 413200. 9112.93   4
   1  -3   0 398156. 9737.35   2
  -1   3  -1 183531. 4205.92   5
   1  -3   1 184629. 4726.68   2
  -1   3  -1 177485. 4869.95   4
   1   3   1 180927. 5298.42   1
   1  -3   2 72557.6 2781.07   1
  -1   3  -2 69559.3 2776.43   4
   1   3   2 70846.0 2993.79   1
  -1   3  -2 73666.7 1901.99   5
   1  -3   3 107581. 3717.49   1
  -1   3  -3 99179.0 3960.46   4
  -1   3  -3 105156. 2662.72   5
   1   3   3 107095. 4176.88   1
   1   3   4 53385.2 2944.39   1
  -1   3  -4 54385.7 3035.66   4
   1  -3   4 51910.7 2465.05   1
   1  -3   5 10713.7 1098.01   1
  -1   3  -5 13158.8 1628.14   4
   1   3   5 11328.7 1446.38   1
   1   3   6 11741.9 1577.96   1
  -1   3  -6 13710.1 1849.06   4
  -1   3  -7 5190.33 1339.56   4
  -1   3  -7 4636.45 501.712  12
   1   3   7 4820.43 491.268   7
   1   3   7 4438.10 1039.33   1
  -1   3  -7 4274.79 483.869  14
   1   3   7 4856.80 553.114  13
  -1   3  -8 534.148 207.889  14
   1   3   8 356.378 241.122  13
  -1   3  -8 618.497 249.893  12
  -1   3  -9 48.9711 163.740  12
  -1   3  -9 394.454 215.976  14
   1   3   9 49.4083 181.246  13
  -1   3 -10 15577.3 847.157  14
  -1   3 -10 14963.8 870.593  12
   1   3  10 15432.8 921.133  13
  -1  -3 -10 14221.3 867.736  14
  -1   3 -11 4408.44 349.953  12
  -1  -3 -11 3913.98 322.067  14
  -1  -3 -11 4237.92 375.016  12
  -1   3 -11 5030.90 345.021  14
  -1   4  12 2735.66 250.205  13
   1   4 -12 3481.79 330.876  14
   1  -4 -12 2829.03 275.842  14
   1   4 -11 4591.17 480.834  14
   1  -4 -11 4674.20 484.934  14
  -1   4  11 4191.03 452.695  13
   1   4 -11 4598.97 392.897  22
   1  -4 -11 4956.92 420.717  22
   1   4 -10 53772.0 1935.68  22
   1   4 -10 56605.4 2130.21  14
   1  -4 -10 52270.7 2012.27  22
   1  -4  -9 22699.8 1303.20  22
   1   4  -9 24295.3 1305.32  14
   1   4  -9 22158.0 1180.90  22
   1   4  -8 56314.1 2086.31  22
   1  -4  -8 59529.2 3720.38   2
   1   4  -8 59267.9 2175.94  14
   1  -4  -8 54266.6 2215.26  22
  -1   4   7 82340.7 2628.57   7
   1   4  -7 86401.0 2684.53  14
  -1   4   7 79768.5 4514.14   1
   1  -4  -7 88074.5 4610.44   2
   1   4  -7 94139.8 5556.15   4
   1   4  -7 84102.1 2650.57  22
   1  -4  -6 60779.2 3563.35   2
  -1   4   6 59474.3 3682.16   1
   1   4  -6 67237.9 4295.36   4
   1   4  -5 6385.20 1157.51   3
   1  -4  -5 7954.32 1145.78   2
  -1   4   5 5348.71 1045.21   1
   1   4  -5 7569.40 1305.88   4
   1   4  -4 1212.32 562.473   3
  -1   4   4 1021.61 470.621   1
   1  -4  -4 1952.64 618.719   2
   1   4  -4 1059.89 521.895   4
   1   4  -3 127363. 4879.45   3
   1  -4  -3 128874. 4669.36   2
   1   4  -3 122560. 4802.75   4
  -1   4   3 124212. 4886.42   1
   1  -4  -2 59144.4 2665.60   2
   1   4  -2 56585.9 2786.99   3
   1   4  -2 56864.9 1601.70   5
   1   4  -1 136575. 4655.34   3
   1   4  -1 132784. 3855.51   1
   1  -4  -1 138947. 4353.64   2
   1   4  -1 129665. 3124.64   5
   1   4   0 235232. 6476.24   1
   1   4   0 245204. 5377.58   5
   1  -4   0 224062. 6350.19   2
  -1   4  -1 57272.7 2177.05   4
   1   4   1 62124.0 2631.75   1
   1  -4   1 58996.0 2058.62   2
  -1   4  -1 58509.2 1665.42   5
   1   4   2 40319.6 2285.42   1
  -1   4  -2 36763.0 1930.48   4
  -1   4  -2 38019.4 1224.42   5
   1   4   3 719.012 482.700   1
  -1   4  -3 134.623 263.107   4
  -1   4  -3 242.125 112.892   5
   1  -4   3 305.770 209.680   1
  -1   4  -4 40876.3 2653.44   4
   1   4   4 42995.6 2795.70   1
   1  -4   4 39704.0 2157.46   1
  -1   4  -4 44496.2 1464.91   5
   1   4   5 13523.2 1663.13   1
  -1   4  -5 15958.2 1769.82   4
   1   4   6 10321.9 777.221  13
  -1   4  -6 11219.9 725.126  14
   1   4   6 10751.3 1568.25   1
   1   4   6 9517.72 710.667   7
  -1   4  -6 10128.7 1581.49   4
  -1   4  -6 9941.35 705.933  12
  -1   4  -7 8.19941 211.566   4
   1   4   7 412.663 320.986   1
   1   4   7 71.3568 143.268   7
   1   4   7-307.914 260.279  13
  -1   4  -7 200.022 203.315  12
  -1   4  -7 77.3495 160.773  14
  -1   4  -8 46032.9 1841.79  14
  -1   4  -8 47520.1 1903.41  12
   1   4   8 48733.9 1869.61   7
   1   4   8 47259.4 2059.43  13
  -1   4  -9 71.3195 141.731  12
   1   4   9 106.822 202.184  13
  -1   4  -9-79.7708 162.183  14
   1   4  10 247.416 151.423  13
  -1   4 -10 399.148 150.786  14
  -1  -4 -10 129.507 121.283  14
  -1   4 -10 369.687 158.326  12
  -1  -4 -11-91.5855 98.0995  14
  -1  -4 -11 190.000 110.616  12
   1   5 -12 25130.8 922.343  14
   1  -5 -12 25260.8 869.779  14
   1   5 -11 10184.8 561.223  22
   1   5 -11 11075.9 715.730  14
   1  -5 -11 10492.5 585.839  22
  -1   5  11 9419.77 667.367  13
   1   5 -10 34019.6 1419.53  22
   1   5 -10 36113.4 1579.35  14
   1  -5 -10 35721.3 1520.50  22
   1  -5  -9 146.047 143.697  22
   1   5  -9-69.9730 145.801  22
   1   5  -9-46.3105 188.955  14
  -1   5   8 63655.9 2326.50   7
   1   5  -8 70652.7 2458.51  14
   1   5  -8 66237.0 2345.59  22
   1   5  -7 14211.7 2124.03   4
  -1   5   7 14141.5 1899.64   1
   1   5  -7 12688.3 850.179  14
   1   5  -7 11945.8 816.051  22
   1  -5  -7 13715.4 1765.34   2
  -1   5   7 12840.1 874.324   7
   1   5  -6 61585.2 4187.31   4
  -1   5   6 51904.9 3653.44   1
   1  -5  -6 59086.9 3651.14   2
   1   5  -5 19788.5 2127.61   4
   1   5  -5 21524.5 2259.32   3
  -1   5   5 22815.2 2235.30   1
   1  -5  -5 23629.5 2114.21   2
   1   5  -4 97314.1 4742.17   3
   1  -5  -4 97946.6 4452.54   2
  -1   5   4 100823. 4807.38   1
   1   5  -4 107796. 4828.30   4
  -1   5   3 97665.2 4379.94   1
   1   5  -3 87008.6 4071.51   3
   1  -5  -3 87328.5 3887.89   2
   1  -5  -2 9339.87 1040.73   2
   1   5  -2 8113.46 1066.33   3
   1   5  -2 8369.59 483.755   5
   1   5  -1 251969. 7524.51   3
   1   5  -1 236697. 6680.52   1
   1   5  -1 238474. 5557.42   5
   1  -5  -1 260519. 7129.46   2
   1   5   0 6113.07 774.444   1
   1   5   0 5457.89 323.089   5
   1  -5   0 6564.08 729.283   2
   1  -5   1 114772. 3471.96   2
  -1   5  -1 122449. 3092.32   5
   1   5   1 124019. 4406.91   1
   1   5   1 115501. 2796.04   5
  -1   5  -1 116650. 3699.87   4
   1   5   2 24312.4 1880.66   1
  -1   5  -2 24551.0 965.820   5
  -1   5  -2 21500.1 1488.85   4
   1   5   3-47.3091 317.427   1
   1  -5   3 497.863 262.935   1
  -1   5  -3 200.737 137.426   5
  -1   5  -4 9392.15 1241.99   4
  -1   5  -4 10353.0 639.686   5
   1   5   4 10308.9 1413.31   1
  -1   5  -5 132606. 5835.39   4
   1   5   5 138559. 6179.38   1
  -1   5  -6 45131.5 1744.03  12
   1   5   6 44976.2 3471.98   1
  -1   5  -6 45003.1 3348.63   4
   1   5   6 43850.7 1794.40   7
   1   5   6 41967.4 1823.13  13
  -1   5  -6 44133.3 1693.95  14
   1   5   7 70142.7 2547.70   7
  -1   5  -7 71240.1 2457.91  14
   1   5   7 75904.0 2749.10  13
  -1   5  -7 75146.1 2508.58  12
  -1   5  -8 1871.32 339.033  14
  -1   5  -8 1366.58 291.065  12
   1   5   8 1406.55 323.514   7
   1   5   8 1511.95 374.134  13
   1   5   9 9428.83 676.005   7
  -1   5  -9 10242.1 729.193  12
  -1   5  -9 10325.4 720.388  14
   1   5   9 10611.0 848.449  13
   1   5  10 207.247 185.002  13
  -1   5 -10 156.363 133.936  12
  -1   5 -10 72.4316 124.581  14
  -1  -5 -11 4629.11 335.380  12
  -1   6  11 595.745 179.311  13
   1  -6 -11 373.003 106.687  22
   1   6 -11 689.598 195.135  14
   1  -6 -10 26899.9 1220.30  22
   1   6 -10 24478.1 1115.30  22
  -1   6  10 25522.8 1281.21  13
   1   6 -10 26546.0 1261.47  14
   1   6  -9 308.693 237.043  14
  -1   6   9 442.975 201.377   7
   1  -6  -9 329.864 171.170  22
   1   6  -9 440.331 223.814  22
   1   6  -8 2641.59 409.041  22
  -1   6   8 1723.74 347.795   7
   1   6  -8 2489.84 399.058  14
   1  -6  -7 1072.98 518.596   2
   1   6  -7 1086.64 284.860  14
  -1   6   7 1328.98 330.697   7
   1   6  -7 961.152 251.230  22
   1   6  -7 1250.86 673.768   4
   1   6  -7 1170.34 288.529  16
   1  -6  -6 387.482 184.043  15
  -1   6   6 557.205 219.541   7
   1   6  -6 417.113 223.189  14
   1   6  -6 455.354 199.340  16
   1   6  -6 611.054 186.447  22
  -1   6   6 52.9056 405.827   1
   1   6  -6 1218.34 596.443   4
   1  -6  -6 365.821 370.163   2
  -1   6   5 47742.4 3577.06   1
   1   6  -5 52859.3 3641.56   4
   1  -6  -5 55704.0 3504.92   2
   1   6  -5 50601.2 3670.71   3
  -1   6   4 92892.6 4834.40   1
   1  -6  -4 89978.0 4407.62   2
   1   6  -4 89066.9 4625.09   3
   1   6  -3 78274.2 3967.41   3
   1  -6  -3 82705.7 3882.31   2
   1   6  -3 79627.9 2335.05   5
   1   6  -2 33694.6 2350.68   3
   1   6  -2 34173.9 1212.58   5
   1  -6  -2 36927.1 2289.64   2
   1   6  -1 158661. 5666.07   3
   1   6  -1 157165. 5113.67   1
   1  -6  -1 160750. 5221.61   2
   1   6  -1 146897. 3724.84   5
   1  -6   0 4765.98 678.266   2
  -1   6   0 3650.25 380.862   5
   1   6   0 4307.56 761.213   1
   1   6   0 4716.88 340.383   5
   1   6   0 4422.21 828.960   3
   1   6   1 20906.6 1730.33   1
   1   6   1 18506.6 720.148   5
  -1   6  -1 19517.4 919.986   5
   1   6   2 6808.13 1070.37   1
  -1   6  -2 5167.10 750.102   4
  -1   6  -2 6076.19 484.120   5
  -1   6  -3 269698. 8335.84   4
  -1   6  -3 277382. 6636.73   5
   1  -6   3 260975. 7842.12   1
   1   6   4 43209.9 3210.11   1
  -1   6  -4 45363.7 2877.26   4
  -1   6  -4 43734.7 1620.04   5
  -1   6  -5-69.8517 140.409  14
   1   6   5 373.267 171.254   7
  -1   6  -5 282.174 291.041   4
  -1   6  -5 13.8119 143.764  12
   1   6   5 46.0203 143.981  13
   1   6   5 28.4831 311.203   1
  -1   6  -6 37772.5 3024.08   4
  -1   6  -6 43370.4 1712.70  14
   1   6   6 43311.3 3564.96   1
   1   6   6 40527.5 1824.65  13
   1   6   6 41611.3 1825.89   7
  -1   6  -6 42330.1 1714.51  12
   1   6   7 3364.78 484.017   7
   1   6   7 2784.81 485.120  13
  -1   6  -7 2867.71 416.308  14
  -1   6  -7 2905.80 411.121  12
  -1   6  -8 2211.16 360.388  12
   1   6   8 1965.90 372.227   7
  -1   6  -8 2788.12 392.978  14
   1   6   8 2690.05 482.416  13
  -1   6  -9-14.2757 148.575  12
  -1   6  -9 183.803 168.680  14
   1   6   9 23.5981 104.005   7
   1   6   9-55.2807 208.050  13
  -1   6 -10 8696.81 516.369  14
  -1   6 -10 8995.84 530.622  12
   1   6  10 8549.95 609.368  13
   1   7 -11 26852.0 1061.73  14
  -1   7  11 27177.6 1041.16  13
   1   7 -10 20538.0 1049.02  14
  -1   7  10 19674.1 1025.24  13
   1   7 -10 19626.7 910.895  22
   1  -7 -10 20933.1 982.452  22
   1   7  -9 202.730 162.281  22
  -1   7   9-9.90373 142.827   7
   1  -7  -9 143.633 173.786  22
   1   7  -9 106.493 189.796  14
   1   7  -8 27482.8 1318.48  16
   1   7  -8 23672.9 1246.13  22
   1   7  -8 28441.1 1398.43  14
  -1   7   8 23300.5 1305.74   7
  -1   7   7 2754.26 463.214   7
   1   7  -7 2828.42 433.544  16
   1   7  -7 3232.36 443.417  22
   1   7  -7 3454.85 484.386  14
   1   7  -6 42870.1 1795.19  16
   1   7  -6 43310.6 1758.31  14
   1   7  -6 42063.4 1709.94  22
   1  -7  -6 43770.5 3387.20   2
  -1   7   6 37429.0 1742.85   7
   1   7  -5 18247.2 1055.74  16
   1   7  -5 18934.2 1017.57  14
   1   7  -5 15719.9 921.354  22
   1  -7  -5 18442.1 2077.55   2
   1   7  -5 16904.7 2113.40   3
  -1   7   5 17350.1 1020.90   7
   1   7  -4 1978.97 673.384   3
   1  -7  -4 3048.86 773.714   2
   1   7  -3 39903.9 1508.81   5
   1   7  -3 40616.8 2818.35   3
   1  -7  -3 39800.9 2742.67   2
   1   7  -2 57110.9 1831.61   5
   1   7  -2 52331.4 3138.87   3
   1  -7  -2 59790.8 3164.22   2
   1   7  -1 35820.5 2452.41   3
   1   7  -1 33458.1 1230.09   5
   1  -7  -1 34174.8 2124.58   2
   1   7   0 18327.3 1702.74   3
  -1   7   0 13880.3 831.365   5
   1   7   0 17195.3 1630.14   1
   1   7   0 14348.3 700.979   5
   1  -7   0 15359.0 1240.33   2
  -1   7  -1 3558.60 421.302   5
   1   7   1 2293.22 648.034   1
   1   7   1 3145.44 292.829   5
   1   7   2 12068.2 1550.56   1
  -1   7  -2 11020.1 726.776   5
   1   7   3 22698.7 2318.90   1
  -1   7  -3 21331.8 1086.73   5
   1   7   4-16.0218 137.318   7
  -1   7  -4 301.260 191.140  12
  -1   7  -4 215.353 155.980   5
   1   7   4 433.773 412.630   1
  -1   7  -5 3491.36 446.539  14
  -1   7  -5 3601.74 451.837  12
   1   7   5 2605.99 427.025   7
   1   7   5 3786.63 1077.84   1
   1   7   5 3287.91 446.454  13
   1   7   6 7702.40 767.742   7
  -1   7  -6 6900.39 650.579  14
  -1   7  -6 7128.26 661.075  12
   1   7   6 7040.54 709.868  13
  -1   7  -7 68242.7 2363.36  12
   1   7   7 66042.9 2550.69  13
   1   7   7 65011.1 2513.77   7
  -1   7  -7 69156.4 2391.95  14
   1   7   8 152.900 189.520  13
  -1   7  -8 136.928 179.576  14
   1   7   8 4.76674 183.606   7
  -1   7  -8 124.685 127.167  12
  -1   7  -9 14089.3 765.178  12
  -1   7  -9 13801.0 765.595  14
   1   7   9 11945.0 744.763   7
   1   7   9 13421.2 866.123  13
   1   7  10 7277.01 487.985  13
  -1   7 -10 6436.58 376.581  14
  -1   8  10 1805.65 228.124   7
  -1   8  10 1584.22 265.001  13
   1   8 -10 2427.82 325.500  14
   1  -8 -10 2209.15 276.404  22
   1   8  -9 581.853 233.746  14
  -1   8   9 712.891 214.187   7
  -1   8   9 526.559 232.134  13
   1  -8  -9 858.271 232.212  22
   1   8  -9 588.440 178.776  22
   1   8  -8 43806.5 1815.03  14
   1   8  -8 46541.7 1825.25  16
  -1   8   8 41014.7 1803.74   7
   1   8  -8 37780.5 1660.57  22
   1   8  -7 5765.19 644.303  14
  -1   8   7 3849.40 533.875   7
   1   8  -7 5331.60 576.749  22
   1   8  -7 5319.75 627.094  16
   1   8  -6-215.871 244.840  16
  -1   8   6 280.214 224.643   7
   1   8  -6 526.815 242.647  22
   1   8  -6 230.497 246.718  14
   1   8  -5 252.701 160.370  16
   1   8  -5 1150.32 236.770  19
  -1   8   5 139.481 167.992   7
   1  -8  -5 461.437 439.562   2
   1   8  -5 349.190 212.980  14
   1   8  -5 283.991 201.712  22
  -1   8   4 6315.62 582.699   7
   1   8  -4 6888.78 595.495  22
   1   8  -4 5075.53 1045.11   3
   1  -8  -4 6098.32 1147.14   2
   1   8  -4 6886.30 670.757  16
   1   8  -4 6420.02 601.979  14
   1   8  -4 6670.37 584.284  19
   1   8  -3-921.440 420.616   3
   1  -8  -3-80.8477 289.175   2
   1  -8  -2 935.288 485.094   2
   1   8  -2 471.510 172.637   5
   1   8  -2 792.148 383.302   3
   1   8  -1 206173. 7152.43   3
  -1   8   1 196798. 5321.19   5
   1  -8  -1 215888. 6774.71   2
   1   8  -1 207184. 5134.97   5
  -1   8   0 18445.2 1031.80   5
   1   8   0 18645.2 883.729   5
   1   8   0 19540.6 1800.25   3
   1   8   0 18186.4 1789.21   1
   1   8   1 33733.3 2686.21   1
   1   8   1 35767.1 2517.79   3
  -1   8  -1 35591.0 1541.26   5
   1   8   2 1778.55 609.046   1
  -1   8  -2 1691.81 317.920   5
  -1   8  -3 421.463 174.624  14
  -1   8  -3 382.082 172.390   6
  -1   8  -3 276.164 175.121  12
   1   8   3 542.446 441.270   1
  -1   8  -3 323.153 180.306   5
   1   8   3 368.344 188.631   7
  -1   8  -4 2336.02 381.627  12
   1   8   4 1703.50 366.147   7
  -1   8  -4 1752.17 315.578  14
  -1   8  -4 2029.53 336.875   6
   1   8   4 2522.05 861.511   1
  -1   8  -4 2024.44 360.195   5
  -1   8  -5 5231.65 554.864  14
   1   8   5 5641.43 593.382  13
   1   8   5 5098.45 600.237   7
  -1   8  -5 5470.46 554.156   6
  -1   8  -5 5580.72 579.437  12
   1   8   6 30220.6 1607.32   7
   1   8   6 31431.9 1550.69  13
  -1   8  -6 31716.3 1483.19  14
  -1   8  -6 31759.1 1473.77  12
   1   8   7 5804.31 645.301   7
   1   8   7 5915.94 632.242  13
  -1   8  -7 6001.71 581.453  12
  -1   8  -7 5908.61 593.393  14
   1   8   8 6119.00 596.110  13
  -1   8  -8 5987.26 555.626  16
  -1   8  -8 5819.99 517.024  12
  -1   8  -8 6567.89 559.382  14
   1   8   8 6367.43 613.977   7
  -1   8  -9 376.694 138.734  14
   1   8   9 580.886 202.932  13
   1   8   9 506.814 166.024   7
  -1   8  -9 455.810 137.735  12
  -1   9  10 3107.69 290.931  13
  -1   9  10 2668.02 231.768   7
   1  -9 -10 2962.68 246.768  22
   1   9 -10 2879.21 314.781  14
   1   9  -9-21.0651 150.692  14
   1   9  -9 187.346 109.953  16
  -1   9   9 77.1603 161.909  13
   1  -9  -9 266.601 137.553  22
  -1   9   9 163.192 134.636   7
   1   9  -8 12764.2 892.794  16
  -1   9   8 12406.5 824.681  13
   1   9  -8 13738.6 917.932  14
  -1   9   8 13641.8 914.363   7
   1   9  -7 3957.93 503.657  22
  -1   9   7 3943.45 529.727   7
   1   9  -7 4090.83 575.398  16
   1   9  -7 3615.96 520.854  14
   1   9  -6 36639.7 1699.56  14
   1   9  -6 33412.4 1592.34  22
  -1   9   6 34828.1 1687.08   7
   1   9  -6 37083.0 1823.75  16
   1   9  -5 11664.5 894.323  14
   1   9  -5 11105.0 851.524  22
   1   9  -5 11909.3 830.362  19
  -1   9   5 11304.5 902.288   7
   1   9  -5 11626.6 969.559  16
  -1   9   4 9170.90 757.394   7
   1   9  -4 7792.18 717.502  14
   1   9  -4 8686.88 719.035  19
   1   9  -4 7466.08 765.006  16
   1  -9  -4 9654.08 1508.14   2
   1   9  -3 55013.6 2070.51   8
  -1   9   3 55713.6 2047.34   5
   1  -9  -3 52165.2 3412.76   2
   1   9  -3 56889.3 2132.66  14
  -1   9   3 53410.9 1966.18   8
   1   9  -3 52414.5 2173.37  16
   1   9  -3 60881.9 2167.47  19
  -1   9   3 56610.9 2071.70   7
   1   9  -2 55258.7 2183.61  16
   1  -9  -2 63215.8 3452.82   2
  -1   9   2 64048.0 2233.41   5
   1   9  -2 64759.5 2269.43  19
   1   9  -2 59097.7 2204.26   8
   1   9  -2 63293.1 2163.03   5
  -1   9   2 57543.2 2091.40   8
  -1   9   2 60680.9 2102.16   7
   1   9  -1 8785.05 653.522   5
  -1   9   1 8079.63 659.995   6
  -1   9   1 8651.00 723.840   5
   1   9  -1 9018.05 731.184  19
   1   9  -1 9467.75 745.721   8
  -1   9   0 260.232 175.983   6
  -1   9   0 26.6218 199.445   5
   1   9   0 351.821 201.070   8
   1   9   0 171.364 117.683   5
   1   9   1 1456.05 312.536   8
  -1   9  -1 1932.41 338.405   6
  -1   9  -1 1438.92 327.959   5
  -1   9  -2 28932.8 1366.01   6
   1   9   2 30367.3 1381.70   7
  -1   9  -2 29092.0 1450.94   5
   1   9   2 31967.1 2895.49   1
  -1   9  -2 28505.6 1384.50  12
   1   9   2 27842.0 1424.75   8
   1   9   3 29561.8 1474.13   7
  -1   9  -3 28002.4 1385.08  14
  -1   9  -3 33285.8 1509.63  12
  -1   9  -3 31778.1 1549.08   5
  -1   9  -3 30418.8 1426.60   6
   1   9   3 34033.5 3184.93   1
  -1   9  -4 77049.4 2628.21  12
  -1   9  -4 76756.3 2555.43   6
   1   9   4 76658.2 2752.22   7
  -1   9  -4 71758.3 2546.49  14
  -1   9  -4 71718.2 2632.02   5
  -1   9  -5 4788.56 557.994  14
   1   9   5 3891.34 484.295  13
   1   9   5 3524.96 510.201   7
  -1   9  -5 3459.04 469.842  12
  -1   9  -5 3903.71 460.058   6
  -1   9  -6 40265.1 1695.29  12
  -1   9  -6 41595.7 1741.15  14
   1   9   6 42494.6 1755.51  13
   1   9   6 39893.9 1857.72   7
  -1   9  -7 79580.0 2546.96  14
   1   9   7 76568.0 2556.77  13
  -1   9  -7 73797.5 2439.57  12
   1   9   7 78979.7 2691.13   7
  -1   9  -8 38467.5 1420.46  14
   1   9   8 39132.3 1484.49  13
  -1   9  -8 36374.6 1347.81  12
  -1   9  -8 35425.4 1462.12  16
   1   9   8 38736.2 1542.55   7
   1   9   9 12585.8 627.026   7
   1   9   9 12231.7 614.452  13
  -1  10   9 12456.9 676.146   7
  -1  10   9 12126.3 611.674  13
   1 -10  -9 13144.9 667.225  22
   1  10  -9 11654.9 628.329  16
  -1  10   8 40389.3 1574.51   7
   1  10  -8 36373.4 1562.28  16
   1  10  -8 35170.7 1490.83  14
  -1  10   8 35600.1 1356.99  13
   1  10  -7 163.972 256.808  16
   1  10  -7 1.52577 220.388  14
  -1  10   7 295.448 191.578  13
  -1  10   7 160.714 181.272   7
   1  10  -6 5551.42 687.801  16
  -1  10   6 6412.33 659.534   7
   1  10  -6 6882.17 682.519  14
  -1  10   5 10159.8 845.181   7
   1  10  -5 9354.73 845.761  14
   1  10  -5 10957.1 958.523  16
   1  10  -4 100689. 3607.86  16
  -1  10   4 110339. 3297.50   5
  -1  10   4 112010. 3482.27   7
   1  10  -4 114178. 3513.55  19
  -1  10   4 110344. 3263.82   8
   1  10  -4 106177. 3358.42   8
  -1  10   3 58956.2 2170.35   7
   1  10  -3 53880.8 2290.22  16
   1  10  -3 53626.0 2184.38   8
  -1  10   3 54638.2 2079.90   8
  -1  10   3 58376.5 2137.66   5
   1  10  -3 60558.8 2310.01  19
   1  10  -2 12238.8 923.281  16
   1  10  -2 13004.7 978.781  19
  -1  10   2 12304.3 868.687   8
  -1  10   2 12953.9 868.388   7
   1  10  -2 14382.5 943.114   5
   1  10  -2 12851.9 962.437   8
  -1  10   2 13527.3 930.147   5
  -1  10   1 9300.11 765.024   8
  -1  10   1 9393.81 793.917   5
  -1  10   1 9289.05 762.078   6
   1  10  -1 9679.29 750.050  16
   1  10  -1 9526.81 733.495   5
   1  10  -1 9442.98 817.937   8
   1  10  -1 10483.5 862.846  19
  -1  10   0-15.5459 179.126   5
   1  10   0 272.676 198.071   8
  -1  10   0 104.562 173.162   6
   1  10   0 88.0941 118.186   5
   1  10   0 391.061 204.757  19
  -1  10  -1 55178.0 2092.86   6
   1  10   1 53091.5 2192.55   8
   1  10   2 889.808 237.587   8
   1  10   2 1440.00 304.002   7
  -1  10  -2 1069.18 306.466   6
  -1  10  -3 7966.26 730.279  12
  -1  10  -3 6692.53 690.538   5
  -1  10  -3 7978.58 694.625   6
   1  10   3 7050.21 691.037   7
  -1  10  -4 13908.8 967.436  12
  -1  10  -4 15684.7 967.328   6
   1  10   4 15938.9 1092.09   7
  -1  10  -5 26584.5 1341.58  12
   1  10   5 28089.1 1486.91   7
  -1  10  -5 27252.1 1256.90   6
   1  10   6 2144.25 421.204   7
  -1  10  -6 1791.59 310.590  12
  -1  10  -7 22535.2 1197.97  16
  -1  10  -7 21858.5 1001.32  12
   1  10   7 22926.6 1168.88   7
   1  10   7 22366.8 1013.23  13
  -1  10  -8 1779.19 259.832  16
   1  10   8 1848.35 228.922  13
   1  10   8 1764.80 268.244   7
  -1  11   9 12.0026 59.5654   7
   1  11  -8 3658.87 402.733  16
  -1  11   8 4292.70 409.703   7
  -1  11   7 3429.54 439.151   7
   1  11  -7 3204.79 458.314  16
   1  11  -6 7859.62 776.346  16
  -1  11   6 7850.72 694.061   7
   1  11  -5 600.462 289.348  16
  -1  11   5 950.444 292.228   7
   1  11  -4 927.872 327.524  16
   1  11  -4 1717.12 330.720   8
  -1  11   4 1215.76 297.726   7
   1  11  -4 1779.71 378.679  19
  -1  11   4 1494.27 280.324   5
  -1  11   4 922.150 236.833   8
   1  11  -3 19251.9 1243.50  16
  -1  11   3 21316.8 1178.23   7
   1  11  -3 18931.2 1206.93   8
  -1  11   3 20662.8 1133.50   5
   1  11  -3 19568.7 1116.22   9
  -1  11   3 19632.1 1130.37   8
   1  11  -3 20830.2 1291.43  19
   1  11  -2-125.897 186.357  16
  -1  11   2 173.669 150.644   7
  -1  11   2 318.053 194.498   5
   1  11  -2 243.882 213.659   8
  -1  11   2 332.713 211.509   8
   1  11  -2 312.396 240.954  19
  -1  11   1 88564.8 2916.32   5
  -1  11   1 84128.1 2881.30   8
   1  11  -1 80044.8 2747.67   5
   1  11  -1 86403.0 3104.50  19
   1  11  -1 83015.9 3016.56   8
   1  11  -1 83116.7 2757.45  16
  -1  11   0-155.795 222.290   6
  -1  11   0 95.0300 216.803   8
  -1  11   0 447.994 254.631   5
   1  11   0-250.642 249.494  19
   1  11   0 110.915 188.026   8
  -1  11  -1 22737.2 1262.23   6
   1  11   1 21452.4 1317.86   8
   1  11   1 19688.8 1306.09  19
  -1  11  -1 23857.5 1346.52   5
   1  11   2 31888.4 1472.34   7
  -1  11  -2 31256.6 1521.76  19
  -1  11  -2 32323.8 1513.82   6
  -1  11  -2 31887.1 1617.51   5
   1  11   2 28443.9 1561.32  19
   1  11   3 39172.9 1724.37   7
  -1  11  -3 39997.6 1663.78   6
  -1  11  -3 35598.4 1742.69   5
   1  11   3 34613.0 1673.10  19
   1  11   4 8588.12 754.871   7
  -1  11  -4 7939.16 651.189   6
   1  11   4 8440.26 681.776  19
  -1  11  -4 8556.60 724.872   8
   1  11   5 26925.1 1359.90   7
  -1  11  -5 25695.9 1224.60   8
  -1  11  -6 21064.5 1163.13  16
   1  11   6 19974.9 1086.22   7
   1  11   7 28388.3 1200.26   7
  -1  11  -7 29257.4 1261.86  16
   1  11   8 12.5781 76.5499   7
  -1  12   8 4407.38 348.140   7
   1 -12  -8 4972.69 335.725  22
   1  12  -8 4429.70 367.831  16
  -1  12   7 18681.2 909.488   7
   1  12  -7 18078.8 979.255  16
   1  12  -6 2059.35 356.249  16
  -1  12   6 1631.04 307.031   7
   1  12  -5 1115.27 311.059  16
  -1  12   5 855.918 241.058   7
   1  12  -4 9026.05 774.923  19
  -1  12   4 7650.30 605.220   8
   1  12  -4 8005.02 771.043  16
   1  12  -4 7842.77 678.061   8
  -1  12   4 8751.24 719.838   7
  -1  12   3 33740.6 1518.96   8
   1  12  -3 34704.4 1660.66   8
   1  12  -3 34534.9 1656.34  16
  -1  12   3 36232.0 1535.97   7
  -1  12   3 33301.9 1437.73   5
   1  12  -3 33892.3 1708.77  19
   1  12  -3 32780.2 1482.76   9
  -1  12   2 10567.7 839.006   8
   1  12  -2 11377.7 861.495  16
   1  12  -2 10568.0 923.313  19
  -1  12   2 10661.6 787.975   5
   1  12  -2 12126.7 957.228   8
   1  12  -1 93506.6 2902.38  16
   1  12  -1 88732.8 3267.07  19
  -1  12   1 90381.9 2999.37   5
   1  12  -1 98218.6 3283.01   8
  -1  12   1 94911.9 3119.29   8
   1  12   0-130.716 224.388   8
   1  12   0-41.7902 209.639  19
  -1  12   0-89.7676 137.012   5
  -1  12   0 283.749 269.032   8
  -1  12  -1 121291. 3505.97  16
  -1  12  -1 128002. 3823.13   8
  -1  12  -1 122421. 3767.91   5
  -1  12  -1 122296. 3778.31  19
   1  12   1 118318. 3818.37   8
   1  12   1 113093. 3853.33  19
  -1  12  -2 14842.5 953.091   6
  -1  12  -2 13121.2 903.055  16
   1  12   2 13557.5 1006.40  19
  -1  12  -2 14045.1 987.909   5
  -1  12  -2 14507.1 962.160  19
  -1  12  -2 14328.7 995.118   8
  -1  12  -3 3242.50 447.902  16
   1  12   3 3693.14 456.169   7
  -1  12  -3 2853.11 396.296   6
  -1  12  -3 2875.43 448.477   8
   1  12   3 2179.82 394.981  19
   1  12   4 6081.40 569.277   7
  -1  12  -4 5961.40 596.798  16
  -1  12  -4 6134.22 513.913   6
  -1  12  -4 6857.76 611.722   8
   1  12   4 5590.58 510.978  19
  -1  12  -5 4789.57 518.653  16
   1  12   5 4302.64 454.357   7
  -1  12  -5 3870.90 396.526   8
  -1  12  -6 950.674 230.633  16
   1  12   6 1387.83 239.428   7
  -1  12  -7 20823.7 863.191  16
   1  12   7 19734.5 812.302   7
  -1  13   7 6607.22 408.836   7
   1  13  -7 6887.40 455.883  16
  -1  13   6 431.825 134.911  19
   1  13  -6 283.898 167.876  16
  -1  13   6 423.271 147.313   7
   1  13  -5 18.4561 163.525  16
  -1  13   5-42.0416 116.158   7
   1  13  -4 21397.2 1130.09  16
  -1  13   4 18901.3 965.681   7
   1  13  -4 18738.6 975.441   8
  -1  13   3 348.050 153.184   7
   1  13  -3-180.398 188.996  16
   1  13  -3 540.108 228.954   8
   1  13  -3 178.872 188.966  19
  -1  13   3 133.865 157.760   8
   1  13  -2 14717.8 885.525  16
  -1  13   2 14408.2 927.475   8
   1  13  -2 14410.2 989.974   8
   1  13  -2 13938.0 1017.43  19
   1  13  -2 13403.5 890.836   9
   1  13  -1 3123.37 441.269   8
  -1  13   1 2598.20 411.791   8
   1  13  -1 3334.61 526.565  19
   1  13   0 27842.1 1520.87  19
   1  13   0 29975.1 1519.46   8
  -1  13   0 28342.2 1422.81   8
  -1  13   0 30040.0 1466.56  19
  -1  13  -1 8308.70 720.371   8
   1  13   1 7668.06 730.617  19
  -1  13  -1 7133.43 651.926  19
  -1  13  -2 4460.52 455.723  16
  -1  13  -2 5774.37 579.817   8
  -1  13  -2 4719.04 492.548  19
   1  13   2 4874.27 550.089  19
  -1  13  -3 5542.40 523.565  16
   1  13   3 5939.25 538.927  19
  -1  13  -3 7239.87 602.306   8
  -1  13  -4 1221.20 251.701  16
  -1  13  -4 957.493 204.577   8
   1  13   4 894.688 182.072   7
  -1  13  -5 32467.2 1256.87  16
   1  13   5 30470.3 1132.34   7
  -1  13  -6 4037.06 337.258  16
   1  13   6 4061.32 300.839   7
   1  14  -5 4916.85 396.716  16
  -1  14   5 4540.92 327.520   7
  -1  14   5 4957.76 368.584  19
  -1  14   4 22407.2 864.202   7
   1  14  -4 24270.5 1013.89  16
  -1  14   4 24213.7 1042.43  19
   1  14  -3 4426.31 399.533  16
  -1  14   3 5056.26 487.403  19
   1  14  -2 3374.15 427.314  19
  -1  14   2 3204.48 410.560  19
  -1  14   2 2692.00 346.082   8
   1  14  -2 2788.28 329.797   9
  -1  14   1-72.9116 139.481   8
  -1  14   1 256.170 166.958  19
   1  14  -1 152.291 124.152   9
  -1  14   0 170.253 147.870  19
   1  14   0-71.1838 220.386  19
  -1  14   0 129.527 172.752   8
   1  14   1 3646.18 450.909  19
  -1  14  -1 2665.59 348.447  19
  -1  14  -1 3651.23 439.522   8
  -1  14  -2 5208.57 414.530  19
   1  14   2 4669.07 473.504  19
  -1  14  -2 4999.63 472.819   8
  -1  14  -3 6863.05 458.584  16
   1  14   3 6918.16 474.478  19
  -1  14  -3 6558.59 492.491   8
  -1  14  -4 26929.7 976.974  16
   1  14   4 25755.6 1004.36   9
  -1  14  -4 26690.8 942.793   8
  -1  15   3-34.8398 96.0871  19
  -1  15   2 4818.00 399.807  19
  -1  15   1 2388.79 281.662   8
   1  15  -1 1899.86 230.068   9
   1  15  -1 2252.37 303.851  19
  -1  15   1 1982.43 258.206  19
  -1  15   0 12343.8 670.137   8
   1  15   0 13320.6 724.055  19
  -1  15   0 11217.3 617.416  19
   1  15   0 11959.9 636.773   9
   1  15   1 6816.02 470.668   9
  -1  15  -1 7545.11 497.258   8
   1  15   1 6859.72 482.519  19
  -1  15  -1 6653.17 413.208  19
   1  15   2 5388.08 397.217   9
   1  15   2 4930.41 354.234  19
  -1  15  -2 4617.20 358.145   8
   1  15   3 545.719 118.430   9
   2   0 -12-150.267 142.088  14
   2   0 -12-11.3311 132.871  22
   2   0 -11-14.5125 137.241  14
   2   0 -11-238.826 203.428  22
   2   0 -10 48128.9 2020.29  14
   2   0 -10 48087.3 2046.43  22
   2   0  -9-8.93645 203.771  14
   2   0  -9 78.9978 208.785  22
   2   0  -8 64703.4 2345.57  22
   2   0  -8 64489.8 3910.21   4
   2   0  -8 62104.3 2138.51  15
   2   0  -7-126.672 283.935   4
   2   0  -6 21256.4 1913.85   4
   2   0  -6 25179.9 1958.41   2
   2   0  -5-267.094 302.661   4
   2   0  -5 339.607 322.713   2
   2   0  -5 160.834 325.681   3
   2   0  -4 54536.0 2746.05   3
   2   0  -4 55753.8 2697.90   2
   2   0  -4 61474.7 2807.03   4
   2   0  -3 9.83905 202.991   2
   2   0  -3 205.675 203.705   3
   2   0  -2 7213.81 773.819   3
   2   0  -2 8027.56 825.841   2
   2   0  -1-112.429 208.638   2
   2   0  -1-29.1944 166.747   1
   2   0   0 295.790 259.460   1
   2   0   1 171.510 234.021   1
   2   0   2 81651.1 3478.76   1
   2   0   3 90.0184 265.786   1
   2   0   4 371163. 10983.1   1
   2   0   5-52.8104 349.704   1
   2   0   6-1264.28 567.450   1
   2   0   6-89.4108 141.199  13
   2   0   7 191.570 235.586  13
  -2   0  -8 5766.14 603.442  12
  -2   0  -9 9.95803 155.941  12
  -2   0 -10 285.965 172.153  12
   2  -1 -12 2637.25 304.292  14
   2   1 -12 2552.47 305.159  14
   2   1 -12 2449.75 288.737  22
   2  -1 -12 3071.87 325.335  22
   2   1 -11 9397.67 749.282  14
   2  -1 -11 10988.7 790.360  14
   2   1 -11 10710.9 790.739  22
   2  -1 -11 10424.8 779.623  22
   2  -1 -10 735.593 239.223  14
   2   1 -10 1367.66 329.974  14
   2  -1 -10 486.817 256.117  22
   2   1 -10 1225.39 329.516  22
   2   1  -9 2024.11 388.182  14
   2  -1  -9 2497.82 425.997  22
   2   1  -9 2442.52 414.826  22
   2   1  -8 487.964 235.372  22
   2   1  -8 477.213 170.275  14
   2  -1  -8 775.569 226.400  15
   2  -1  -8 563.658 230.109  22
   2   1  -7 149.022 293.406   4
   2  -1  -7-243.323 289.706   2
   2  -1  -6 105327. 4367.62   4
   2  -1  -6 101698. 4600.77   2
   2   1  -6 100068. 4800.29   4
   2   1  -5 114537. 4899.14   3
   2  -1  -5 107342. 4575.11   2
   2   1  -5 109533. 4730.28   4
   2  -1  -5 116799. 4303.88   4
   2   1  -5 111883. 4109.81   2
   2   1  -4 27897.4 1964.39   3
   2  -1  -4 31757.2 1747.76   4
   2  -1  -4 27791.0 1957.61   2
   2   1  -4 30588.2 2063.47   4
   2  -1  -4 26524.7 1755.59   3
   2   1  -4 28387.7 1725.05   2
   2  -1  -3 64132.8 2603.77   3
   2   1  -3 65843.2 2964.64   3
   2   1  -3 66112.9 2142.67   1
   2   1  -3 71824.9 2787.95   2
   2  -1  -3 64056.5 2936.71   2
   2  -1  -2 301218. 7683.00   3
   2   1  -2 295053. 7419.90   1
   2   1  -2 304461. 8285.89   3
   2  -1  -2 307043. 8242.65   2
   2   1  -2 299013. 7981.70   2
   2   1  -1 55402.3 2214.63   1
   2  -1  -1 60016.0 2527.58   2
   2  -1   0 99724.5 3497.45   2
   2  -1   0 97583.4 3525.90   1
   2   1   0 97997.2 3439.79   1
   2  -1   1 75691.5 3122.02   1
   2   1   1 73705.1 3049.45   1
   2  -1   2 106029. 4129.60   1
   2   1   2 109252. 4190.06   1
   2  -1   3 64542.7 3258.28   1
   2   1   3 72689.9 3475.61   1
   2   1   4 45509.2 2917.69   1
   2  -1   4 47126.0 2864.43   1
   2   1   5 2308.35 757.383   1
   2  -1   5 819.902 414.293   1
   2   1   6 94406.2 2861.40   7
   2   1   6 96445.4 3013.88  13
  -2   1  -6 97412.8 3047.15  12
   2   1   6 105619. 5232.14   1
   2  -1   6 99004.0 2899.96  13
   2  -1   6 98537.1 4795.97   1
   2  -1   7 25.2126 133.737  13
   2   1   7 318.972 198.826  13
  -2   1  -7 413.902 230.475  12
   2   1   8 20919.1 1154.08  13
  -2   1  -8 20931.6 1206.20  12
  -2  -1  -8 21580.3 1214.50  12
  -2   1  -9 1764.73 326.617  12
  -2  -1  -9 2107.82 377.247  12
  -2   1 -10 14290.8 796.231  12
  -2  -1 -10 13790.3 789.842  12
   2   2 -12 694.096 175.459  14
   2  -2 -12 544.635 152.662  14
   2  -2 -12 711.072 166.975  22
   2   2 -12 506.981 138.820  22
   2  -2 -11 3028.08 406.969  14
   2   2 -11 2819.54 410.638  22
   2   2 -11 2986.77 404.981  14
   2  -2 -11 2353.68 366.380  22
   2   2 -10 7655.31 720.081  14
   2   2 -10 8091.43 735.886  22
   2  -2 -10 7165.02 738.418  22
   2   2  -9 146747. 4168.91  14
   2  -2  -9 132582. 4253.34  22
   2   2  -9 136404. 4132.87  22
   2   2  -8 35937.3 1549.70  14
   2   2  -8 34223.8 3128.98   4
   2  -2  -8 33781.1 1662.90  22
   2   2  -8 34563.0 1558.42  22
   2  -2  -8 36390.3 1584.37  15
   2   2  -7 78301.8 4711.55   4
   2  -2  -7 86205.9 4433.77   2
   2  -2  -6 39.4688 259.185   2
   2   2  -6-198.597 374.017   3
   2   2  -6 52.7729 279.886   4
   2   2  -5 192717. 5737.78   2
   2   2  -5 207665. 7337.75   3
   2  -2  -5 200643. 6952.19   2
   2   2  -5 189781. 7101.57   4
   2   2  -4 35031.4 2383.67   4
   2   2  -4 35405.8 2387.55   3
   2  -2  -4 34819.8 2331.03   2
   2   2  -4 36885.8 1867.71   2
   2  -2  -4 38420.1 1729.95   4
   2   2  -3 716847. 16440.6   2
   2  -2  -3 681139. 16074.6   3
   2   2  -3 718703. 17452.6   3
   2  -2  -3 669742. 17229.8   2
   2   2  -2 44240.7 2395.96   3
   2  -2  -2 39563.8 1539.96   3
   2  -2  -2 44329.5 2309.62   2
   2   2  -2 41943.0 1608.26   1
   2  -2  -1 778294. 17767.6   3
   2   2  -1 809486. 18233.1   1
   2  -2  -1 816856. 18903.6   2
   2  -2   0 37957.2 1935.82   2
   2   2   0 35482.3 1841.05   1
  -2   2  -1 55.1045 76.7952   5
   2   2   1 125.977 215.530   1
   2  -2   1 133.836 237.425   1
   2  -2   2 47486.0 2541.12   1
   2   2   2 49472.5 2622.81   1
  -2   2  -2 44444.6 1235.93   5
   2  -2   3 1494.55 493.054   1
   2   2   3 1342.52 496.933   1
   2  -2   4 8012.36 1110.46   1
   2   2   4 10023.7 1333.03   1
   2   2   5 605.313 371.340   1
   2  -2   5 186.387 275.167   1
   2   2   6 67753.2 2393.45  13
  -2   2  -6 66800.6 2367.79  12
  -2   2  -6 70413.8 4511.62   4
   2   2   6 66542.3 4121.28   1
   2   2   6 68189.9 2268.99   7
   2   2   7 37195.7 1715.46  13
   2   2   7 41276.6 1626.12   7
  -2   2  -7 39425.4 1732.76  12
   2   2   8 18001.3 1114.99  13
  -2   2  -8 18489.0 1123.22  12
  -2  -2  -9 1169.87 294.361  12
  -2   2  -9 1117.46 287.239  12
  -2   2 -10 2938.83 347.516  12
  -2  -2 -10 2809.52 342.758  12
  -2   3  12 437.894 129.361  13
   2   3 -12 149.167 108.589  14
   2  -3 -12 318.668 114.354  14
   2  -3 -12 359.897 125.074  22
   2   3 -12 441.101 138.464  22
   2   3 -11 1602.70 309.479  14
   2  -3 -11 1699.91 303.373  14
   2  -3 -11 1792.40 319.430  22
   2   3 -11 1654.16 296.189  22
   2   3 -10 16117.6 1036.35  14
   2  -3 -10 14587.5 1039.60  22
   2   3 -10 14302.3 985.909  22
   2   3  -9 2379.83 408.221  14
   2  -3  -9 2415.86 464.075  22
   2   3  -9 2321.39 404.761  22
   2  -3  -8 14207.7 945.881  15
   2   3  -8 11202.4 1845.08   4
   2  -3  -8 12192.7 1602.47   2
   2   3  -8 13369.9 883.366  14
   2  -3  -8 12315.8 969.868  22
   2   3  -8 12086.4 870.210  22
   2  -3  -7 2933.27 403.941  15
   2   3  -7 2294.97 783.662   4
   2   3  -7 3523.08 398.786  14
   2   3  -7 2381.86 348.546  22
   2  -3  -7 3728.28 871.745   2
   2  -3  -6 1162.19 582.184   2
   2   3  -6 502.769 250.017   3
   2  -3  -5 6718.39 1087.59   2
   2   3  -5 6880.45 1190.64   3
   2   3  -5 6295.09 1178.71   4
   2  -3  -4 2037.33 643.753   2
   2   3  -4 2965.26 776.721   3
   2  -3  -3 648.094 457.815   2
   2   3  -3 651.491 511.698   3
   2   3  -2 53743.6 2878.07   3
   2   3  -2 49987.7 1804.42   1
   2  -3  -2 49884.7 2628.09   2
   2   3  -1 81882.1 2871.46   1
   2  -3  -1 78848.4 3277.72   2
   2  -3   0 36412.0 1963.42   2
   2   3   0 36252.4 1941.99   1
   2  -3   1 1009.29 413.548   1
   2   3   1 1286.37 430.020   1
  -2   3  -1 1501.78 189.086   5
   2  -3   2 129168. 4943.42   1
  -2   3  -2 138548. 3335.42   5
   2   3   2 139267. 5151.83   1
   2  -3   3 224000. 7396.21   1
   2   3   3 237573. 7775.54   1
   2   3   4 6529.71 1117.90   1
   2  -3   4 6998.70 1025.62   1
  -2   3  -5 1348.36 581.355   4
   2   3   5 974.126 253.457   7
   2   3   5 1106.53 252.482  13
   2   3   5 1336.63 519.686   1
  -2   3  -5 767.374 202.409  12
   2   3   6 4173.69 517.291  13
  -2   3  -6 2894.80 841.450   4
   2   3   6 3751.01 448.211   7
  -2   3  -6 3390.51 453.631  12
   2   3   6 4611.75 1048.49   1
   2   3   7 10493.3 873.371  13
  -2   3  -7 11063.5 857.372  12
   2   3   7 10147.1 756.478   7
   2   3   8 36832.8 1521.56   7
   2   3   8 37608.9 1724.40  13
  -2   3  -8 37359.4 1660.38  12
  -2   3  -9 8992.52 690.407  12
  -2  -3  -9 7913.65 657.663  12
  -2  -3 -10 18969.8 904.438  12
  -2   3 -10 19326.8 892.276  12
   2  -4 -12 48.4343 74.3452  22
   2  -4 -12 118.563 78.7394  14
  -2   4  12 57.8459 78.0675  13
   2   4 -12 203.216 96.8452  22
   2   4 -12 272.696 110.387  14
   2   4 -11 23111.8 1154.20  14
   2  -4 -11 24332.1 1118.07  14
   2   4 -11 25637.9 1175.03  22
   2  -4 -11 25518.4 1191.18  22
   2   4 -10 3821.33 504.414  14
   2  -4 -10 3204.07 502.195  22
   2   4 -10 3138.35 440.429  22
   2   4  -9 525.421 172.282  14
   2  -4  -9 1024.25 339.033  22
   2   4  -9 900.387 291.767  22
   2  -4  -8 84111.2 2832.45  15
   2   4  -8 83804.4 2729.53  14
   2   4  -8 79507.7 2718.34  22
   2  -4  -8 75243.5 2853.09  22
  -2   4   7 23222.6 1151.08   7
   2   4  -7 25080.0 1241.46  22
   2  -4  -7 26868.5 1203.69  11
   2  -4  -7 27467.2 1321.78  15
   2  -4  -7 25455.1 2383.20   2
   2   4  -7 27742.3 2930.29   4
   2   4  -7 27045.7 1241.67  14
   2   4  -6 107081. 5716.39   3
   2  -4  -6 107031. 5045.18   2
   2   4  -6 93910.9 5402.99   4
   2  -4  -5 2785.22 714.492   2
   2   4  -5 1571.27 590.852   3
   2   4  -4 156745. 6420.44   3
   2  -4  -4 177504. 6383.64   2
   2  -4  -3 3275.58 719.955   2
   2   4  -3 2971.67 709.602   3
   2   4  -2 28937.3 2246.56   3
   2  -4  -2 30342.8 2054.82   2
   2  -4  -1 23065.1 1683.37   2
   2   4  -1 22126.1 1933.70   3
   2   4  -1 23492.5 1392.56   1
   2   4   0 434606. 11088.4   1
   2  -4   0 422700. 11115.9   2
   2  -4   1 125624. 4259.93   2
  -2   4  -1 123514. 3843.47   4
  -2   4  -1 126311. 3235.59   5
   2   4   1 137392. 4834.28   1
  -2   4  -2 28637.9 1741.76   4
   2   4   2 32441.4 2257.11   1
   2  -4   2 27667.8 2044.89   1
  -2   4  -2 30492.4 1081.77   5
   2  -4   3 3690.88 768.080   1
  -2   4  -3 2867.77 617.102   4
   2   4   3 1806.55 650.140   1
  -2   4  -3 2526.48 285.149   5
  -2   4  -4 2961.83 707.397   4
   2  -4   4 1339.65 485.478   1
   2   4   4 2197.41 735.599   1
   2   4   5 45510.1 1797.81   7
  -2   4  -5 45115.7 3143.86   4
  -2   4  -5 46099.2 1810.81  12
   2   4   5 48986.1 1889.34  13
  -2   4  -5 46101.5 1765.45  18
   2   4   5 43889.2 3307.83   1
   2   4   6-69.0507 179.638   7
   2   4   6 184.917 229.393  13
  -2   4  -6 164.902 231.948  12
   2   4   7-135.189 183.505   7
   2   4   7 291.619 264.152  13
  -2   4  -7 246.528 240.251  12
   2   4   8 79256.1 2655.92   7
   2   4   8 83180.8 2905.09  13
   2   4   9 6740.95 611.320  13
  -2   4  -9 6919.74 585.979  12
  -2   4 -10 6117.35 442.676  12
  -2  -4 -10 6401.59 461.379  12
   2   5 -12 8449.12 471.327  14
  -2   5  12 9089.97 464.841  13
   2   5 -11 21115.9 1043.15  14
   2  -5 -11 21125.7 975.534  14
   2  -5 -11 24368.5 1082.68  22
   2   5 -11 21885.7 1019.90  22
   2   5 -10 881.130 267.892  14
   2  -5 -10 358.809 241.405  22
   2   5 -10 848.126 250.683  22
   2   5  -9 34677.7 1596.49  14
   2  -5  -9 34072.3 1688.33  22
   2   5  -9 32531.4 1541.18  22
   2  -5  -8 4516.78 550.925  15
   2   5  -8 4731.26 534.154  14
  -2   5   8 3755.58 453.848   7
   2   5  -8 4148.66 511.395  22
   2   5  -7 987.076 231.815  16
   2   5  -7 346.187 187.399  14
  -2   5   7 652.938 227.917   7
   2  -5  -7 657.795 222.346  15
   2   5  -7 991.653 292.866  22
   2  -5  -7 98.6814 274.062   2
   2  -5  -6 3040.44 844.697   2
   2  -5  -6 3188.11 404.807  15
   2   5  -6 3292.37 408.689  22
   2   5  -6 3839.25 1085.94   3
   2  -5  -5 221.736 471.984   2
   2   5  -5-66.7510 211.796   3
   2   5  -4 125507. 5790.84   3
   2  -5  -4 136543. 5563.32   2
   2  -5  -3 6100.37 1002.69   2
   2   5  -3 5269.90 1036.19   3
   2  -5  -2 7984.05 1079.17   2
   2   5  -2 7130.95 1162.70   3
   2  -5  -1 974.792 412.380   2
   2   5  -1 1497.18 542.334   3
   2   5  -1 1522.92 357.506   1
   2  -5   0 67161.8 3050.10   2
   2   5   0 72143.1 3129.17   1
   2  -5   1 1955.74 444.985   2
   2   5   1 2680.26 624.721   1
  -2   5  -1 2662.13 313.804   5
   2   5   2 31262.3 2338.14   1
   2  -5   2 34910.9 2398.23   1
  -2   5  -2 33767.2 1258.61   5
   2  -5   3 10339.6 1282.14   1
  -2   5  -3 10469.2 628.725   5
   2   5   3 8877.80 1324.89   1
   2   5   4 25670.9 1227.16   7
   2   5   4 27747.6 2535.09   1
  -2   5  -4 24233.7 1182.26  12
   2  -5   4 24087.7 2033.03   1
   2   5   5 843.367 271.756   7
   2   5   5 832.999 275.630  13
  -2   5  -5 695.316 242.333  12
   2   5   5 725.436 507.584   1
  -2   5  -5 838.452 233.743  18
   2   5   6 20627.3 1219.92   7
   2   5   6 24314.9 1371.97  13
  -2   5  -6 22511.5 1248.45  12
   2   5   7 562.063 232.332   7
   2   5   7 581.112 277.867  13
  -2   5  -7 529.657 246.302  12
   2   5   8 11862.9 828.603   7
   2   5   8 12330.8 930.451  13
  -2   5  -8 11443.1 814.621  12
  -2   5  -9 6949.30 556.298  12
   2   5   9 5501.65 432.593   7
  -2   5 -10 87.9990 77.8238  12
  -2  -5 -10 56.7514 84.8083  12
   2   6 -11 392.579 156.178  14
   2  -6 -11 214.808 111.006  22
   2  -6 -11 335.025 129.661  14
  -2   6  11 114.452 118.016  13
   2   6 -11 396.774 159.252  22
   2   6 -10 10217.4 754.248  14
   2   6 -10 11385.9 765.509  22
   2  -6 -10 11627.5 824.973  22
   2   6  -9 1243.13 307.658  14
  -2   6   9 1621.80 299.451   7
   2   6  -9 1603.48 343.372  22
   2  -6  -9 1255.68 335.770  22
   2   6  -8 13535.2 928.068  14
   2   6  -8 11228.3 851.852  22
  -2   6   8 11443.3 853.032   7
   2   6  -8 13466.2 845.569  16
   2   6  -7 1374.46 293.782  16
   2  -6  -7 911.669 295.638  15
   2   6  -7 770.493 230.947  14
  -2   6   7 1364.64 325.938   7
   2   6  -7 1151.46 281.180  22
   2   6  -6 61619.8 4475.84   3
   2   6  -6 60165.0 2122.16  16
   2  -6  -6 56232.2 2052.24  15
  -2   6   6 55770.4 2094.10   7
   2   6  -6 58658.2 2050.47  14
   2  -6  -6 58833.5 3838.53   2
   2   6  -6 57921.3 2093.85  22
   2  -6  -5 6436.20 1167.37   2
   2   6  -5 5728.57 1253.91   3
   2   6  -4 27792.5 2604.67   3
   2  -6  -4 29372.2 2413.05   2
   2   6  -3 35992.2 2869.21   3
   2  -6  -3 40073.3 2703.14   2
   2   6  -2 136089. 6051.26   3
   2  -6  -2 138766. 5400.78   2
   2  -6  -1 91726.2 3984.74   2
   2   6  -1 85512.7 4581.77   3
   2   6   0 182637. 5924.83   1
   2  -6   0 155199. 5508.71   2
   2   6   1 22595.1 1936.76   1
  -2   6  -1 22781.5 1072.59   5
   2  -6   2 11378.3 1411.12   1
  -2   6  -2 12501.1 750.798   5
   2   6   3 3737.22 881.110   1
   2  -6   3 3300.76 729.724   1
  -2   6  -3 3741.59 404.651   5
   2   6   4 185096. 4958.42   7
   2   6   4 184918. 4931.30  13
  -2   6  -4 181082. 4890.64  12
   2   6   4 174207. 7535.04   1
  -2   6  -4 181716. 4688.61   5
  -2   6  -4 173904. 4865.34  18
   2   6   5 31870.9 1552.52   7
   2   6   5 32681.4 1587.28  13
  -2   6  -5 31714.3 1516.14  12
  -2   6  -5 32698.4 1503.22  18
   2   6   6 94253.1 3303.17  13
  -2   6  -6 101470. 3228.11  12
   2   6   6 98872.9 3272.42   7
   2   6   7 1060.03 321.857   7
   2   6   7 695.821 263.537  13
  -2   6  -7 725.884 275.766  12
   2   6   8 3897.58 465.090   7
   2   6   8 3739.36 501.583  13
  -2   6  -8 4422.57 488.341  12
   2   6   9 330.307 120.194   7
  -2   6  -9 982.539 216.472  12
   2   7 -11 23506.7 961.450  14
  -2   7  11 25720.1 982.271  13
   2  -7 -11 25030.6 928.615  22
   2  -7 -10 14600.5 863.421  22
   2   7 -10 14616.2 867.582  14
   2   7 -10 14321.4 827.418  22
  -2   7   9 14557.1 880.216   7
   2   7  -9 14324.2 917.456  22
   2   7  -9 15504.3 974.405  14
   2  -7  -9 14911.5 997.596  22
   2   7  -8 2888.77 403.120  16
   2   7  -8 3373.43 480.732  14
  -2   7   8 3116.32 442.120   7
   2   7  -8 3307.19 472.736  22
   2   7  -7 64949.2 2310.79  16
   2  -7  -7 60433.7 2246.34  15
  -2   7   7 60749.3 2305.05   7
   2   7  -7 58109.2 2226.98  22
   2   7  -7 60244.7 2245.47  14
   2   7  -6-26.8336 199.586  16
   2  -7  -6-1521.98 648.588   2
   2  -7  -6 79.0673 156.419  15
   2   7  -6 123.541 169.088  14
  -2   7   6 259.418 192.799   7
   2   7  -6-1610.51 746.442   3
   2   7  -6-122.494 175.288  22
   2   7  -5 50960.8 1960.00  16
   2  -7  -5 47364.9 1738.19  15
   2   7  -5 48269.4 1796.61  14
  -2   7   5 44286.9 1813.32   7
   2   7  -5 42499.7 3611.64   3
   2   7  -5 47763.5 1830.98  22
   2  -7  -5 44926.9 3326.97   2
   2   7  -4 8135.51 1448.26   3
   2  -7  -4 8493.75 1334.28   2
   2  -7  -3 1827.01 614.286   2
   2   7  -3 1523.65 599.988   3
   2  -7  -2 2264.83 687.614   2
   2   7  -2 1222.36 573.673   3
   2   7  -1 69852.1 4261.25   3
   2  -7  -1 76404.9 3611.40   2
   2   7   0 22666.6 1882.99   1
  -2   7   0 22461.4 1155.18   5
   2   7   0 23464.8 2375.19   3
   2   7   1 11223.8 1442.09   1
  -2   7  -1 10160.9 732.530   5
   2   7   2 31379.9 2631.03   1
  -2   7  -2 27979.7 1292.81   5
   2   7   3 29940.0 1382.27   7
   2   7   3 31622.9 2824.94   1
   2   7   3 28568.5 1300.96  13
  -2   7  -3 29349.8 1388.56  12
  -2   7  -3 26334.7 1331.97  18
  -2   7  -3 28750.5 1321.65   5
  -2   7  -4 145.515 195.724  12
   2   7   4-39.2418 505.435   1
   2   7   4-8.54497 171.283   7
   2   7   4 418.879 227.639  13
  -2   7  -4 466.222 192.769   5
  -2   7  -4-158.440 147.075  18
   2   7   5 4496.22 574.217   7
   2   7   5 4218.82 534.666  13
  -2   7  -5 4830.92 581.989  12
  -2   7  -5 4100.36 506.339  18
   2   7   6 79804.8 2885.58   7
   2   7   6 76541.3 2872.91  13
   2   7   7 274.950 188.976   7
   2   7   7 466.133 238.165  13
  -2   7  -7 976.090 280.270  12
   2   7   8 56747.6 2035.34   7
   2   7   8 58451.6 2104.72  13
  -2   7  -8 58379.5 1997.09  12
   2   7   9 289.600 117.087   7
  -2   7  -9 262.188 131.843  12
  -2   8  11 10924.0 518.228  13
   2   8 -10 952.391 215.997  14
  -2   8  10 795.997 149.931   7
  -2   8  10 868.924 208.605  13
   2   8 -10 1234.91 244.256  22
   2  -8 -10 1213.21 231.082  22
   2   8  -9 857.508 198.179  16
   2  -8  -9 646.825 235.260  22
   2   8  -9 907.610 279.290  14
  -2   8   9 888.295 232.721   7
   2   8  -9 666.250 237.160  22
   2   8  -8 4831.60 529.157  16
  -2   8   8 4855.93 552.944   7
   2   8  -8 4971.48 569.429  14
   2   8  -8 4453.14 525.053  22
   2   8  -7 22730.9 1284.56  16
   2   8  -7 22875.2 1262.20  14
  -2   8   7 21785.3 1247.09   7
   2   8  -7 20563.1 1200.37  22
   2   8  -6 61115.2 2354.82  16
   2  -8  -6 56212.8 2084.58  15
  -2   8   6 58935.9 2266.54   7
   2   8  -6 61098.9 2255.07  22
   2   8  -6 58840.6 2223.87  14
   2   8  -5-9.23602 160.974  16
   2   8  -5-195.869 157.835  22
   2  -8  -5 715.203 387.759   2
   2   8  -5 14.2621 173.105  14
  -2   8   5 35.7221 174.185   7
   2   8  -5 184.077 485.719   3
   2  -8  -5-119.059 158.725  15
   2   8  -4 1377.40 335.272  16
   2  -8  -4 713.931 367.121   2
  -2   8   4 1089.28 280.120   7
   2   8  -4 1026.96 613.557   3
   2   8  -4 1104.95 272.050   9
   2   8  -4 1156.85 244.972  14
   2   8  -4 1153.93 270.416  19
   2   8  -4 1670.28 331.811  22
  -2   8   3 252936. 6418.16   7
   2   8  -3 255584. 6637.61  16
   2   8  -3 246678. 9506.76   3
  -2   8   3 245726. 6408.32   6
   2  -8  -3 253495. 8803.13   2
   2   8  -3 261214. 6401.38  22
   2   8  -3 259676. 6424.96   9
   2   8  -3 261783. 6533.25  19
   2   8  -2 33081.9 2861.96   3
   2   8  -2 30050.0 1377.43  19
   2  -8  -2 30585.9 2354.12   2
   2   8  -1 122884. 5990.07   3
  -2   8   1 122973. 3651.63   5
  -2   8   0 1154.03 260.426   6
  -2   8   0 1297.25 288.418  12
   2   8   0 326.437 375.755   3
  -2   8   0 717.517 254.056   5
   2   8   1 40295.0 2948.25   1
  -2   8  -1 35982.9 1627.94   5
   2   8   1 38000.1 3098.59   3
  -2   8  -1 39597.0 1659.64  12
  -2   8  -1 37108.8 1617.80   6
   2   8   2 6813.41 592.815   7
   2   8   2 6436.56 1258.38   1
  -2   8  -2 6505.19 638.927  12
  -2   8  -2 5622.99 589.798   6
   2  -8   2 5180.85 1039.48   1
  -2   8  -2 6763.46 634.081   5
   2   8   3 2164.00 370.822   7
  -2   8  -3 1958.43 344.323   5
  -2   8  -3 1581.85 315.168  12
   2   8   3 2851.26 1077.95   1
   2   8   4 36436.0 1718.45   7
  -2   8  -4 38910.3 1736.37  12
  -2   8  -4 35674.7 1565.33   5
   2   8   4 36200.0 1636.74  13
   2   8   5 26073.4 1438.26   7
  -2   8  -5 25516.5 1379.91  12
   2   8   5 22725.5 1311.62  13
   2   8   6 5784.05 637.520  13
   2   8   6 4983.64 586.326   7
  -2   8  -6 5345.52 602.154  12
  -2   8  -6 5408.71 549.363   6
  -2   8  -7 15330.1 933.306  12
  -2   8  -7 14892.4 831.164   6
   2   8   7 15245.5 981.399   7
   2   8   7 15426.0 969.457  13
  -2   8  -8 593.743 174.540  16
   2   8   8 130.939 149.934   7
  -2   8  -8 523.032 164.115  12
  -2   9  10 957.245 177.761  13
   2  -9 -10 1270.97 207.104  22
   2   9  -9 1180.48 225.482  16
   2   9  -9 1188.53 262.342  14
  -2   9   9 1143.91 229.421   7
   2  -9  -9 1290.67 261.555  22
   2   9  -8 2726.84 413.286  16
  -2   9   8 2663.35 409.978   7
   2   9  -8 2810.35 419.108  22
   2   9  -8 3246.07 448.006  14
   2   9  -7 13767.2 1004.71  16
   2   9  -7 12708.5 905.772  22
   2   9  -7 13400.0 934.379  14
  -2   9   7 12239.4 913.565   7
   2   9  -6 4101.24 592.462  16
   2   9  -6 3259.41 479.603  14
  -2   9   6 3845.65 527.268   7
   2   9  -6 3286.38 478.117  22
   2   9  -5 76209.3 2809.96  16
   2   9  -5 70641.9 2565.38  14
  -2   9   5 72869.9 2604.58   7
   2   9  -5 71892.3 2566.64  22
   2   9  -4 23339.9 1388.31  16
  -2   9   4 23940.2 1275.48   7
   2   9  -4 22561.5 2498.33   3
   2  -9  -4 23877.2 2330.94   2
   2   9  -4 24363.2 1225.68   9
   2   9  -4 23786.2 1308.31  19
   2   9  -3 2353.53 418.386  16
   2  -9  -3 2467.32 705.483   2
  -2   9   3 3525.55 459.558   7
   2   9  -3 2853.22 401.576   8
   2   9  -3 2682.64 417.641   9
   2   9  -3 3523.60 485.197  19
   2   9  -2 78019.1 2845.58  16
  -2   9   2 86638.9 2718.57   7
  -2   9   2 90753.3 2886.75   5
   2   9  -2 82965.7 4771.58   3
  -2   9   2 83403.0 2800.68   6
   2   9  -2 89989.3 2862.87   8
   2   9  -2 84294.8 2860.63  19
   2   9  -1 73319.8 2618.85  16
  -2   9   1 79357.8 2507.05   7
   2   9  -1 81581.2 4623.25   3
  -2   9   1 78999.1 2678.85   6
  -2   9   1 81166.7 2754.17   5
   2   9  -1 82394.8 2770.27   8
   2   9  -1 81889.0 2732.93  19
   2   9   0 20411.0 2197.59   3
  -2   9   0 18516.6 1099.62   6
  -2   9   0 17741.9 1113.35   5
   2   9   0 17724.7 1071.95  19
  -2   9  -1 2140.71 371.343   6
  -2   9  -1 1931.49 382.762  12
   2   9   1 1795.16 312.617  19
  -2   9  -1 2464.47 413.895   5
   2   9   2 21927.9 1180.70   7
  -2   9  -2 22624.9 1304.64  12
  -2   9  -2 23139.4 1293.15   6
   2   9   2 22484.0 1169.80  19
  -2   9  -2 20863.8 1234.73   5
   2   9   2 21446.8 2347.76   1
   2   9   3 4691.91 575.980   7
  -2   9  -3 3856.16 520.848  12
  -2   9  -3 4443.46 557.913   6
  -2   9  -3 3673.19 490.841   5
   2   9   4 12393.7 947.329   7
  -2   9  -4 12151.9 953.330  12
  -2   9  -4 13016.8 923.779   6
   2   9   5 9149.10 742.500  13
  -2   9  -5 9130.57 791.498  12
  -2   9  -5 9057.04 733.002   6
   2   9   5 8769.02 800.759   7
   2   9   6 2993.46 393.416  13
   2   9   6 2652.78 435.384   7
  -2   9  -6 2850.04 416.274  12
  -2   9  -6 2783.66 365.030   6
   2   9   7-119.543 162.834   7
  -2   9  -7 291.109 165.543  12
  -2   9  -8 5343.27 386.970  16
  -2   9  -8 5929.97 411.198  12
   2   9   8 5978.81 454.830   7
   2  10  -9 105.698 95.9081  16
  -2  10   9 205.132 115.171   7
  -2  10   9 64.3578 84.2556  13
   2 -10  -9-49.5405 124.379  22
   2  10  -8 1890.87 312.544  16
  -2  10   8 1475.12 288.699   7
   2  10  -7 845.669 294.115  16
  -2  10   7 1189.21 280.923   7
   2  10  -6 573.354 296.149  16
  -2  10   6 293.317 224.970   7
  -2  10   5 13936.4 971.275   7
   2  10  -5 12196.3 1021.01  16
   2  10  -4 8480.78 833.340  16
  -2  10   4 8994.34 759.545   7
  -2  10   4 9052.36 740.539   5
   2  10  -4 8709.45 726.813   9
   2  10  -4 9877.93 844.301  19
   2  10  -3 9374.21 861.583  16
  -2  10   3 10871.0 816.064   7
  -2  10   3 11594.9 856.020   5
   2  10  -3 11477.8 845.705   8
   2  10  -3 11678.9 880.009   9
   2  10  -3 11974.6 936.826  19
  -2  10   3 9851.19 740.811   8
  -2  10   2 440.511 210.423   7
   2  10  -2 299.478 221.716   8
  -2  10   2 563.137 280.923   6
   2  10  -2 296.574 235.186  16
  -2  10   2 464.801 222.015   5
   2  10  -2 532.162 260.998  19
   2  10  -1 12468.9 892.149  16
  -2  10   1 13058.4 821.757   7
  -2  10   1 13499.7 965.189   6
   2  10  -1 13607.1 1010.72   8
   2  10  -1 13090.9 995.030  19
  -2  10   0 337.061 180.590   5
  -2  10   0 826.156 250.282   6
   2  10   0 545.140 256.096  19
  -2  10  -1 20138.3 1233.61   5
  -2  10  -1 21327.9 1247.67   6
   2  10   1 19987.3 1194.13  19
   2  10   2 4233.34 507.569   7
  -2  10  -2 4733.71 593.503  12
  -2  10  -2 3466.15 502.041   6
  -2  10  -2 3344.77 489.341   5
   2  10   2 4115.28 502.178  19
   2  10   3 33865.1 1619.81   7
  -2  10  -3 37201.7 1715.54  12
  -2  10  -3 37099.3 1653.45   6
   2  10   4 780.855 273.983   7
  -2  10  -4 629.845 275.018  12
  -2  10  -4 833.150 263.118   6
   2  10   5 5518.55 585.652   7
  -2  10  -5 5116.80 570.285  12
  -2  10  -5 4630.90 488.879   6
  -2  10  -6 32672.0 1397.28  12
  -2  10  -6 33369.5 1272.27   6
   2  10   6 34788.3 1494.90   7
  -2  10  -7 3655.84 398.266  16
  -2  10  -7 3608.21 347.217  12
   2  10   7 3629.35 390.278   7
  -2  11   9 2915.43 252.969   7
   2 -11  -9 3429.34 284.814  22
  -2  11   8 12792.1 718.768   7
   2  11  -8 11540.3 725.712  16
   2  11  -7 23760.0 1268.90  16
  -2  11   7 26670.6 1228.88   7
   2  11  -6 303.662 223.587  16
  -2  11   6 418.261 202.460   7
   2  11  -5 6548.41 741.769  16
  -2  11   5 8646.82 727.941   7
   2  11  -4 857.742 293.936  16
   2  11  -4 1204.09 279.544   9
  -2  11   4 1856.02 341.592   7
  -2  11   4 1046.99 253.665   5
   2  11  -3 4520.30 545.798   9
   2  11  -3 4425.33 598.453  16
  -2  11   3 4310.82 502.706   7
  -2  11   3 4090.79 505.463   5
  -2  11   3 4367.04 494.279   8
   2  11  -3 5178.61 635.517  19
   2  11  -2 51011.5 2099.20  16
  -2  11   2 52544.3 1937.22   7
   2  11  -2 51889.8 2156.56   9
  -2  11   2 51634.7 2051.41   5
   2  11  -2 52166.3 2241.03  19
  -2  11   2 48676.2 1982.78   8
  -2  11   1 5788.42 636.757   6
   2  11  -1 5584.47 680.333  19
   2  11  -1 5985.93 608.268  16
  -2  11   1 6321.53 646.141   5
  -2  11   0 1394.23 370.620   6
   2  11   0 1360.51 359.906  19
  -2  11   0 1538.95 316.697   5
  -2  11  -1 33202.3 1582.64   6
  -2  11  -1 31900.8 1579.52   5
   2  11   1 31214.0 1589.69  19
  -2  11  -2 68433.5 2429.16   6
  -2  11  -2 61843.6 2374.64   5
   2  11   2 61453.0 2315.63  19
   2  11   3 8278.07 711.246   7
  -2  11  -3 6771.86 635.464   6
  -2  11  -4 7010.40 598.261   6
   2  11   4 6790.94 632.735   7
   2  11   5 207.369 157.800   7
  -2  11  -5 323.321 156.653   6
   2  11   6 3084.84 356.328   7
  -2  11  -6 3274.86 378.131  16
  -2  11  -7 2937.82 282.082  16
   2  11   7 2619.57 265.877   7
   2  12  -8 9519.52 538.363  16
   2 -12  -8 11226.3 561.310  22
  -2  12   8 10779.3 545.569   7
   2  12  -7 5873.16 516.586  16
  -2  12   7 6074.38 486.828   7
  -2  12   6 88.8830 128.509   7
   2  12  -6 355.282 203.508  16
   2  12  -5 579.560 278.693  16
  -2  12   5 603.647 215.282   7
   2  12  -4 1190.13 341.584  16
  -2  12   4 646.380 210.229   7
   2  12  -4 804.226 236.676   9
  -2  12   3 1949.12 334.372   7
   2  12  -3 1553.34 347.933  16
   2  12  -3 1921.43 409.383  19
   2  12  -3 1753.42 338.583   9
  -2  12   3 2033.91 317.753   8
   2  12  -2 16070.3 999.853  16
  -2  12   2 16304.3 898.262   7
   2  12  -2 15194.1 1058.84   9
  -2  12   2 15282.7 974.348   8
   2  12  -2 16510.4 1153.84  19
  -2  12   1 57810.0 2169.01   5
   2  12  -1 60564.6 2398.05   9
   2  12  -1 58733.4 2405.24  19
  -2  12   1 60275.6 2240.09   8
   2  12   0 34087.0 1741.21  19
  -2  12   0 37007.5 1678.76   8
  -2  12  -1 161672. 4440.68   6
  -2  12  -1 155530. 4214.17  19
  -2  12  -2 11872.7 825.779   6
   2  12   2 10595.6 783.304  19
   2  12   3 418.401 188.519   7
  -2  12  -3 845.538 236.359   6
  -2  12  -3 1090.92 277.106   8
   2  12   4 15269.5 838.035   7
  -2  12  -4 13879.1 766.409   6
   2  12   4 15289.6 832.679   9
  -2  12  -4 14444.5 807.460   8
  -2 -12  -5 49838.2 1528.27  17
  -2  12  -5 51230.0 1551.25   6
   2  12   5 54410.1 1729.27   7
  -2  12  -5 53901.4 1618.24   8
  -2  12  -6 680.501 146.817  16
   2  12   6 331.821 109.675   7
  -2  13   7 1699.23 193.875   7
   2  13  -7 2183.04 250.298  16
   2  13  -6 276.988 158.545  16
  -2  13   6 138.278 105.669   7
  -2  13   5 2325.19 300.276   7
   2  13  -5 2842.57 371.227  16
   2  13  -4 261.679 199.187  16
  -2  13   4 680.502 193.142   7
  -2  13   3 10936.5 659.495   7
   2  13  -3 10400.8 739.056   9
   2  13  -3 11775.9 776.997  16
  -2  13   3 11808.0 710.088   8
   2  13  -2 1259.50 231.619  16
  -2  13   2 2005.63 326.835   8
   2  13  -2 1490.43 310.199   9
   2  13  -2 1721.41 370.226  19
   2  13  -1 1725.94 350.454   9
   2  13  -1 1638.35 385.611  19
  -2  13   1 2790.23 403.408   8
  -2  13   0 211.928 154.068   8
   2  13   0 390.885 240.626   9
   2  13   0 532.511 229.096  19
  -2  13   0 361.542 183.013  19
   2  13   1 2622.89 414.742   9
   2  13   1 2844.36 404.837  19
  -2  13  -1 2372.32 373.795   8
  -2  13  -2 5204.56 442.712  16
   2  13   2 6309.40 588.801   9
   2  13   2 5768.17 490.827  19
  -2  13  -2 5537.72 519.874   8
  -2  13  -3 726.615 189.693  16
   2  13   3 385.083 189.245   9
  -2  13  -3 401.737 164.892   8
  -2  13  -4 23027.6 942.202  16
  -2  13  -4 22683.6 905.952   8
   2  13   4 22037.5 876.843   9
  -2  13  -5 2527.28 246.327  16
   2  14  -5 20564.9 833.593  16
  -2  14   5 21867.0 853.249  19
   2  14  -4 13826.2 677.254  16
  -2  14   4 13567.7 582.531   7
   2  14  -3 12108.0 614.765  16
  -2  14   3 12400.3 596.646   8
   2  14  -3 11929.4 632.299   9
   2  14  -2 5499.56 477.040   9
  -2  14   2 5924.05 485.273  19
  -2  14   2 5794.02 454.033   8
   2  14  -1 3338.10 405.394   9
  -2  14   1 3495.38 384.862   8
  -2  14   1 3274.02 355.644  19
   2  14   0 7731.35 610.373   9
   2  14   0 6957.16 566.435  19
  -2  14   0 6242.16 452.765  19
  -2  14   0 7241.14 562.444   8
   2  14   1 1569.46 270.985   9
  -2  14  -1 1791.86 277.620   8
   2  14   2 1168.89 219.657   9
  -2  14  -2 1037.39 202.831   8
   2  14   3 6143.99 397.929   9
  -2  14  -3 5878.56 388.256   8
  -2  15   2 9619.59 487.491  19
  -2  15   1 5501.33 357.664   8
   2  15  -1 5075.91 352.729   9
  -2  15   0 116.162 75.9558   8
   2  15   0 159.754 93.4516   9
   2  15   1 9515.47 491.308   9
  -2  15  -1 10290.3 499.448   8
   3   0 -12 9245.88 601.273  22
   3   0 -11-220.592 124.595  14
   3   0 -11-181.354 221.298  22
   3   0 -10 34749.5 1475.64  14
   3   0 -10 36898.5 1746.67  22
   3   0  -9 186.691 194.355  15
   3   0  -9-44.3493 234.347  22
   3   0  -8 1442.39 282.526  15
   3   0  -8 901.961 252.788  11
   3   0  -8 1720.12 372.259  22
   3   0  -7 495.940 242.264  11
   3   0  -7-172.397 186.684  22
   3   0  -6 177552. 6811.50   2
   3   0  -5-156.063 288.401   2
   3   0  -5 447.219 310.067   3
   3   0  -4 58049.8 3035.98   3
   3   0  -4 56471.0 3166.18   2
   3   0  -3-160.491 306.567   2
   3   0  -3 126.191 213.943   3
   3   0  -3 2.74044 154.358   1
   3   0  -2 153220. 5506.30   2
   3   0  -2 156148. 5123.45   1
   3   0  -2 141543. 5144.95   3
   3   0  -1 196.106 221.199   1
   3   0   0 576254. 14982.1   1
   3   0   1 45.3022 342.743   1
   3   0   2 498302. 13997.3   1
   3   0   3 485.585 443.760   1
  -3   0  -4 135585. 3756.29  12
   3   0   4 139751. 6292.26   1
  -3   0  -4 140772. 3825.66  17
   3   0   4 134685. 3826.08   7
   3   0   5-494.765 392.782   1
  -3   0  -5-115.608 173.118  12
  -3   0  -6 48444.3 1934.62  12
  -3   0  -7-175.940 168.416  12
   3   0   7 88.5468 166.941  10
   3   0   8 3906.96 401.347  10
  -3   0  -8 3424.92 418.674  12
  -3   0  -9 187.794 151.612  12
   3   1 -12 6524.16 501.451  22
   3  -1 -12 7292.04 521.378  22
   3   1 -11 15491.1 821.124  14
   3  -1 -11 15623.4 794.583  14
   3   1 -11 16107.2 999.379  22
   3  -1 -11 15606.9 973.445  22
   3   1 -10 52785.0 1945.81  14
   3  -1 -10 53092.6 2201.01  22
   3   1 -10 55946.0 2224.23  22
   3  -1  -9 112686. 3406.48  15
   3   1  -9 114839. 3649.57  22
   3  -1  -9 104782. 3602.03  22
   3  -1  -8 36815.2 1605.09  15
   3  -1  -8 36994.7 1601.94  11
   3  -1  -8 35802.5 1723.72  22
   3   1  -8 36043.2 1680.23  22
   3  -1  -7 11401.4 822.343  11
   3   1  -7 11576.3 788.463  11
   3   1  -7 11380.0 821.479  22
   3  -1  -7 11809.7 859.064  22
   3  -1  -7 11775.8 1616.58   2
   3   1  -7 13238.7 837.384  20
   3   1  -6 98874.5 5051.86   3
   3   1  -6 106974. 4586.59   2
   3  -1  -6 96009.8 4914.75   2
   3  -1  -5 71911.8 3567.07   3
   3   1  -5 77587.9 4046.71   3
   3   1  -5 83885.2 3881.03   2
   3  -1  -5 78736.5 4155.21   2
   3  -1  -4 913.551 441.955   2
   3   1  -4 564.649 366.934   2
   3  -1  -4 137.144 217.507   3
   3   1  -4 603.157 396.445   3
   3   1  -3 1015.18 315.938   1
   3  -1  -3 628.639 456.052   2
   3   1  -3 1998.07 565.261   2
   3  -1  -3 649.454 283.877   3
   3   1  -3 1187.27 444.646   3
   3   1  -2 1293.17 393.530   1
   3  -1  -2 1010.57 492.850   2
   3  -1  -2 884.003 318.318   3
   3   1  -2 1023.03 452.852   3
   3  -1  -2 862.590 393.592   1
   3  -1  -1 26538.0 1995.92   2
   3  -1  -1 27597.0 1954.70   1
   3  -1  -1 26329.2 1728.29   3
   3   1  -1 27969.9 1850.66   1
   3  -1   0 19031.6 1662.45   1
   3   1   0 18988.3 1609.47   1
   3  -1   1 20108.3 1819.16   1
   3   1   1 18690.1 1719.68   1
   3  -1   2 1515.86 539.076   1
   3   1   2 1544.27 558.029   1
   3  -1   3 201.518 263.234   1
   3   1   3-95.1551 328.102   1
   3   1   4 77095.6 4494.57   1
  -3   1  -4 76940.1 2473.24  12
   3  -1   4 80414.0 4466.90   1
  -3  -1  -4 79273.8 2495.58  17
   3   1   4 77254.7 2537.90   7
   3   1   5 1140.87 605.386   1
   3   1   5 1128.44 269.911   7
  -3  -1  -5 1150.73 265.611  17
  -3   1  -5 1373.39 284.243  12
  -3  -1  -5 1171.79 249.451  12
   3  -1   5 1938.92 689.738   1
   3  -1   6 5985.42 573.430  10
  -3   1  -6 5558.28 596.335  12
  -3  -1  -6 4820.15 527.727  12
  -3   1  -7 10881.2 818.688  12
  -3  -1  -7 11850.7 840.436  12
   3  -1   7 12292.6 777.668  10
  -3   1  -8 1309.34 273.707  12
  -3  -1  -8 1235.44 277.386  12
   3   1   8 583.264 188.135  10
  -3   1  -9-220.432 139.535  12
  -3  -1  -9-8.05452 103.815  12
   3   1   9-138.156 110.482  10
   3  -2 -12 1058.75 204.976  22
   3   2 -12 491.370 152.794  22
   3   2 -11 222.161 151.875  14
   3   2 -11 713.929 237.752  22
   3  -2 -11 621.876 243.002  22
   3   2 -10 6851.09 601.782  14
   3   2 -10 8529.68 778.960  22
   3  -2 -10 6904.58 708.611  22
   3  -2  -9 7098.54 663.687  15
   3   2  -9 7898.30 761.746  22
   3  -2  -9 5766.52 696.326  22
   3  -2  -8 4610.20 536.392  15
   3  -2  -8 3670.74 544.958  22
   3  -2  -8 4943.95 549.510  11
   3   2  -8 4518.18 545.388  22
   3   2  -8 5193.19 550.613  20
   3  -2  -7 8571.65 1425.13   2
   3  -2  -7 7545.32 669.631  11
   3   2  -7 8806.20 674.714  11
   3   2  -7 8756.96 701.081  22
   3  -2  -7 7563.92 710.602  22
   3   2  -7 8587.13 671.099  20
   3  -2  -6 17281.7 1972.08   2
   3   2  -6 21277.3 2246.52   3
   3   2  -5 10536.2 1195.96   2
   3   2  -5 10701.6 1476.25   3
   3  -2  -5 9118.76 1389.91   2
   3   2  -4 20426.0 1934.28   3
   3  -2  -4 18185.4 1870.30   2
   3  -2  -3 228491. 7779.02   2
   3   2  -3 225183. 7676.63   3
   3   2  -2 99745.3 4423.16   3
   3   2  -2 95274.2 3493.34   1
   3  -2  -2 91423.1 4265.63   2
   3  -2  -1 24712.8 1966.56   2
   3  -2  -1 26892.8 2035.95   1
   3   2  -1 25376.2 1727.47   1
   3  -2   0 40905.1 2613.38   1
   3   2   0 41112.5 2446.42   1
   3  -2   1 20268.6 1873.37   1
   3   2   1 22876.6 1912.37   1
   3  -2   2 31353.9 2464.85   1
   3   2   2 30925.8 2441.16   1
   3  -2   3 4747.65 1011.04   1
   3   2   3 4497.82 967.254   1
  -3  -2  -4 1111.13 238.206  17
   3   2   4 1404.00 282.096   7
   3  -2   4 1569.61 278.044  10
  -3   2  -4 1130.09 246.650  12
   3  -2   4 476.928 365.629   1
   3   2   4 1443.65 546.098   1
  -3   2  -5 97320.3 3082.12  12
   3  -2   5 100737. 2960.82  10
   3  -2   5 94981.9 5049.02   1
   3   2   5 92646.9 3043.58   7
  -3  -2  -5 98417.2 3023.46  17
  -3   2  -6 5723.06 600.887  12
  -3  -2  -6 5460.10 559.512  12
   3   2   6 5685.44 577.288   7
  -3   2  -7 635.226 262.483  12
  -3  -2  -7 176.267 183.590  12
  -3   2  -8 313.200 193.108  12
  -3  -2  -8 39.9052 123.499  12
   3   2   8 2.56637 152.516  10
  -3   2  -9 11965.2 662.085  12
  -3  -2  -9 11127.9 628.202  12
   3   2   9 11143.9 601.084  10
   3   3 -12 9302.12 557.542  22
  -3   3  12 8980.18 461.923  13
   3   3 -11 699.950 181.050  14
   3  -3 -11 910.338 250.672  22
   3   3 -11 837.444 240.523  22
   3   3 -10 35674.2 1620.89  22
   3  -3 -10 33096.8 1598.91  22
   3  -3  -9 13215.7 934.755  15
   3   3  -9 10686.3 792.809  14
   3  -3  -9 13345.5 837.843  11
   3   3  -9 12950.4 959.071  22
   3  -3  -9 14853.9 1069.02  22
   3  -3  -8 35309.2 1645.17  15
   3  -3  -8 38455.1 1623.93  11
   3   3  -8 35573.6 1650.45  22
   3  -3  -8 34589.2 1730.79  22
   3   3  -8 35908.3 1566.98  20
   3  -3  -7 363.015 472.943   2
   3   3  -7-41.0153 453.940   3
   3   3  -7 192.923 175.324  22
   3  -3  -7-42.3732 161.666  11
   3  -3  -7-166.063 183.135  22
   3   3  -7 312.227 211.268  20
   3  -3  -6 9785.03 1489.73   2
   3   3  -6 10723.1 1648.53   3
   3  -3  -6 9226.84 731.322  11
   3   3  -6 9935.14 704.961  20
   3  -3  -5 2343.79 773.970   2
   3   3  -5 1535.65 678.196   3
   3   3  -4 279517. 9470.63   3
   3  -3  -4 286804. 9557.68   2
   3   3  -3 75398.4 3986.51   3
   3  -3  -3 59838.0 3584.01   2
   3   3  -2 127941. 4199.05   1
   3   3  -2 133942. 5638.79   3
   3  -3  -2 123227. 5244.62   2
   3   3  -1 17114.8 1831.32   3
   3   3  -1 16834.7 1388.59   1
   3  -3  -1 17011.1 1646.77   2
   3  -3   0 24555.8 2086.41   1
   3   3   0 21752.8 1776.70   1
   3  -3   1 3517.88 871.182   1
   3   3   1 3618.26 778.035   1
   3  -3   2 16238.9 1786.34   1
   3   3   2 17445.5 1836.51   1
   3   3   3-108.485 380.048   1
   3   3   3 240.361 161.006   7
   3  -3   3 461.306 331.754   1
   3   3   4 17196.0 1034.59   7
   3   3   4 18495.3 1065.52  13
  -3   3  -4 16880.0 985.206  12
   3  -3   4 15363.6 1840.55   1
   3   3   4 15917.7 2001.27   1
  -3  -3  -4 17588.4 993.254  17
   3   3   5 53165.9 2086.72   7
   3   3   5 53296.2 2132.71  13
  -3   3  -5 51837.4 2036.40  12
  -3  -3  -5 53844.8 2001.29  17
  -3   3  -6 29735.0 1466.07  12
   3   3   6 29343.3 1447.64   7
  -3   3  -6 32128.7 1486.01  18
  -3  -3  -6 30032.6 1372.50  17
   3   3   7 5995.30 575.698   7
  -3   3  -7 6433.46 616.568  12
  -3  -3  -7 5909.33 572.378  12
  -3   3  -8 14399.2 848.269  12
  -3  -3  -8 14160.6 823.211  12
  -3   3  -9 33406.1 1206.62  12
  -3  -3  -9 31610.6 1135.29  12
   3   3   9 33109.9 1184.89  10
  -3   4  12-16.6472 66.0307  13
   3   4 -12-101.850 96.1811  22
   3  -4 -12 95.3705 105.563  22
   3   4 -11 5159.07 422.569  14
   3  -4 -11 6177.89 543.304  22
   3   4 -11 5863.04 537.797  22
   3   4 -10 23017.2 1150.70  14
   3   4 -10 26204.0 1327.02  22
   3  -4 -10 26095.7 1350.03  22
   3  -4  -9 18315.6 1103.70  15
   3   4  -9 16183.5 991.758  14
   3  -4  -9 17630.6 1168.44  22
   3   4  -9 17207.0 1090.70  22
   3  -4  -8 342.952 225.209  15
   3  -4  -8 79.2972 192.449  11
   3   4  -8 309.747 231.950  22
   3   4  -8 64.5037 177.964  20
   3  -4  -8 212.629 269.363  22
   3  -4  -7 13007.3 920.534  15
  -3   4   7 11568.6 772.740   7
   3  -4  -7 9766.72 1523.36   2
   3   4  -7 13794.8 2075.74   3
   3  -4  -7 11254.4 842.267  11
   3   4  -7 12725.7 876.092  22
   3   4  -7 12011.9 829.351  20
   3   4  -6 25510.7 1185.13  16
  -3   4   6 22900.5 1145.22   7
   3   4  -6 27414.9 2762.48   3
   3  -4  -6 25464.7 1284.43  11
   3   4  -6 25626.9 1217.16  22
   3   4  -6 26120.4 1247.08  20
   3  -4  -6 24914.4 2434.51   2
   3   4  -5 22139.7 2334.80   3
   3  -4  -5 22059.3 2234.45   2
   3   4  -4 34085.4 2834.71   3
   3  -4  -4 35670.3 2773.18   2
   3  -4  -3 671.207 338.278   2
   3   4  -3 1446.73 690.115   3
   3   4  -2 31758.9 2652.59   3
   3  -4  -2 27847.7 2303.07   2
   3  -4  -1 36522.7 2597.91   2
   3   4  -1 38069.8 2973.00   3
   3   4  -1 42984.3 2309.88   1
   3  -4   0 223792. 7620.15   2
   3  -4   0 230300. 8198.09   1
   3   4   1 1340.43 554.632   1
  -3   4  -1 1235.68 203.767   5
   3  -4   1 1562.02 634.579   1
   3   4   2 36512.1 2755.69   1
   3  -4   2 34741.4 2745.33   1
   3   4   3 24135.6 1209.63   7
  -3   4  -3 22419.7 1122.01  12
   3  -4   3 23989.6 2314.58   1
   3   4   3 23559.1 2342.05   1
   3   4   4 52457.3 2063.46   7
   3   4   4 53344.5 2085.78  13
  -3   4  -4 52896.0 2010.25  12
   3  -4   4 49173.3 3413.46   1
  -3  -4  -4 54610.5 2016.93  17
   3   4   4 55934.0 3867.44   1
   3   4   5 18029.6 1136.21   7
   3   4   5 20447.2 1234.51  13
  -3   4  -5 17697.8 1102.21  12
  -3   4  -5 20807.9 1182.74  18
  -3  -4  -5 20032.1 1109.46  17
   3   4   6 903.708 252.646   7
  -3   4  -6 503.542 246.269  12
  -3   4  -6 175.316 163.948  18
  -3  -4  -6 549.971 187.757  17
  -3   4  -7 11612.7 830.356  12
  -3  -4  -7 12024.9 793.323  12
   3   4   7 12492.3 841.353   7
  -3   4  -8 125.862 158.083  12
  -3  -4  -8 219.793 137.664  12
   3   4   9-53.5466 110.915  10
  -3   4  -9-33.0771 94.6669  12
  -3  -4  -9 241.331 102.381  12
   3   5 -11 81313.9 2386.09  22
   3  -5 -11 81835.9 2374.96  22
   3  -5 -10 36194.8 1556.86  22
   3   5 -10 34805.8 1505.28  22
   3  -5  -9 35280.4 1616.21  15
   3   5  -9 34866.5 1527.96  14
   3   5  -9 35499.0 1626.40  22
   3  -5  -9 37252.2 1727.26  22
   3  -5  -8 936.356 310.616  15
  -3   5   8 428.640 189.078   7
   3  -5  -8 567.168 273.735  22
   3   5  -8 601.447 259.119  22
   3   5  -8 427.874 220.097  20
   3   5  -7 4981.49 508.959  16
   3  -5  -7 4858.31 574.099  15
  -3   5   7 5228.71 546.535   7
   3  -5  -7 5738.81 607.310  11
   3   5  -7 5458.54 564.638  22
   3   5  -7 4657.88 520.185  20
   3   5  -6 28364.1 1318.59  16
   3  -5  -6 29048.4 2661.35   2
  -3   5   6 25136.3 1255.11   7
   3   5  -6 27406.7 2901.17   3
   3   5  -6 26692.4 1288.88  22
   3  -5  -6 28216.5 1388.44  11
   3   5  -5 2493.41 365.882  16
   3  -5  -5 2348.00 786.616   2
   3   5  -5 2461.03 355.832   9
  -3   5   5 1911.42 327.518   7
   3   5  -5 2095.57 810.392   3
   3  -5  -5 2049.89 359.985  11
   3   5  -4 24342.2 2532.66   3
   3  -5  -4 23574.9 2290.54   2
   3   5  -3 70346.9 4348.00   3
   3  -5  -3 69803.7 4001.78   2
   3  -5  -2 874.376 442.789   2
   3   5  -2 536.020 422.836   3
   3   5  -1 146966. 6710.00   3
   3  -5  -1 136734. 5702.29   2
   3  -5   0 41089.9 2698.81   2
   3   5   0 52407.1 2918.57   1
   3   5   1 1372.01 496.667   1
  -3   5  -1 1415.03 240.841   5
   3  -5   1 225.977 350.325   1
   3   5   2 17198.6 960.979   7
  -3   5  -2 15933.8 911.242  12
   3  -5   2 15669.3 1876.18   1
  -3   5  -2 19034.0 1053.70  18
   3   5   2 18580.4 2008.33   1
   3   5   3 57078.9 3808.35   1
  -3   5  -3 55864.9 2041.26  12
   3   5   3 57743.3 2106.97   7
   3  -5   3 51474.6 3550.95   1
  -3   5  -3 53929.2 2102.51  18
   3   5   4 5449.12 595.320   7
   3   5   4 6675.02 665.242  13
  -3   5  -4 5953.37 614.016  12
   3  -5   4 6420.23 1180.97   1
  -3  -5  -4 5773.75 583.202  17
  -3   5  -4 4673.88 572.569  18
  -3  -5  -5 3164.37 443.625  17
   3   5   5 2577.97 416.360   7
  -3   5  -5 3371.03 470.688  12
  -3   5  -5 3195.55 472.361  18
   3   5   6 27132.7 1414.30   7
  -3   5  -6 26306.2 1378.65  12
  -3   5  -6 28379.9 1363.28  18
  -3  -5  -6 26735.5 1257.64  17
  -3   5  -7 4282.87 499.160  12
   3   5   7 4203.67 494.355   7
  -3   5  -8 5157.96 469.418  12
  -3  -5  -8 5209.48 420.847  12
  -3   5  -9 15259.2 659.087  12
   3   5   9 15046.5 667.529  10
   3   6 -11 1252.44 225.743  22
   3  -6 -11 1314.03 211.488  22
   3   6 -10 5463.91 496.512  14
   3   6 -10 6591.60 579.852  22
   3  -6 -10 6897.59 601.815  22
  -3   6   9 25757.8 1176.98   7
   3   6  -9 25907.8 1267.79  14
   3   6  -9 29159.1 1382.29  22
   3  -6  -9 29620.3 1444.43  22
   3   6  -8 738.258 233.539  16
   3  -6  -8 459.768 232.117  15
   3  -6  -8 912.797 303.023  22
   3   6  -8 532.141 216.053  14
  -3   6   8 698.914 229.476   7
   3   6  -8 512.512 263.037  22
   3   6  -8 781.809 235.689  20
   3   6  -7 1495.62 290.361  16
   3  -6  -7 1723.38 361.835  15
  -3   6   7 926.529 273.437   7
   3   6  -7 1129.42 289.336  22
   3   6  -7 1414.88 336.832  20
   3   6  -6 27051.6 1331.29  16
   3  -6  -6 22374.7 1221.05  15
  -3   6   6 24019.0 1259.89   7
   3   6  -6 23063.2 2693.18   3
   3  -6  -6 25642.8 1334.05  11
   3   6  -6 24972.5 1251.19  22
   3  -6  -6 22098.7 2369.64   2
   3   6  -5 4761.21 534.337  16
   3  -6  -5 4405.99 1023.34   2
  -3   6   5 4394.66 513.632   7
   3   6  -5 5725.12 536.486  22
   3  -6  -5 4656.54 526.324  11
   3   6  -5 3004.03 981.808   3
   3   6  -5 6163.21 571.321   9
   3   6  -4 24715.8 1251.24  16
  -3   6   4 21177.4 1141.11   7
   3   6  -4 19952.9 2394.76   3
   3  -6  -4 23202.4 1154.35  11
   3   6  -4 24021.8 1179.98   9
   3  -6  -4 23388.6 2332.67   2
   3   6  -3 27923.0 2799.72   3
   3  -6  -3 33741.9 2714.93   2
   3   6  -2 26018.2 2713.25   3
   3  -6  -2 30348.4 2483.68   2
   3  -6  -1-1000.78 446.849   2
   3   6  -1-7.78831 231.950   3
   3   6   0 4001.45 1073.83   3
   3   6   0 3420.19 738.409   1
  -3   6   0 3825.32 449.076   5
   3   6   1 13926.0 1615.20   1
   3  -6   1 11079.9 1636.63   1
  -3   6  -1 14013.1 864.717  12
  -3   6  -1 13853.5 835.742   5
  -3   6  -1 13468.7 903.801  18
   3  -6   2-6.66222 168.412   1
   3   6   2 120.121 155.272   7
  -3   6  -2-128.126 180.400  12
   3   6   2 522.331 419.931   1
  -3   6  -2-104.041 166.334  18
   3  -6   3-451.983 311.550   1
   3   6   3-61.6513 179.796   7
  -3   6  -3-94.6765 169.019  12
   3   6   3-511.944 411.771   1
  -3   6  -3 25.9238 167.507  18
   3   6   4 42466.3 1847.75   7
  -3   6  -4 40180.0 1804.91  12
  -3   6  -4 39735.9 1784.98  18
   3   6   5 76894.5 2749.83   7
  -3   6  -5 75122.6 2690.14  12
  -3   6  -5 75476.4 2659.81  18
  -3  -6  -5 76737.5 2607.37  17
  -3  -6  -6 83.0786 139.619  17
   3   6   6-104.952 195.618   7
  -3   6  -6-162.211 218.392  12
  -3   6  -6 113.297 139.391  18
  -3   6  -7 21170.4 1084.09  12
   3   6   7 18981.5 1058.61   7
  -3   6  -8 7716.92 543.719  12
  -3  -6  -8 7620.18 447.055  12
  -3   6  -8 7354.76 481.054   6
   3   6   8 7139.81 551.207  10
   3   7 -11 1688.61 220.834  22
   3  -7 -11 1635.51 209.954  22
   3  -7 -10 1225.28 257.522  22
   3   7 -10 978.735 191.757  14
   3   7  -9 1424.55 272.672  14
  -3   7   9 934.465 228.337   7
   3  -7  -9 1748.55 348.804  22
   3   7  -9 1302.19 302.539  22
   3   7  -8 40519.5 1642.01  16
   3  -7  -8 40184.4 1729.97  15
  -3   7   8 38290.9 1659.87   7
   3   7  -8 40611.0 1683.10  14
   3   7  -8 40672.0 1713.84  22
   3   7  -8 43215.6 1672.35  20
   3   7  -7 25598.3 1317.37  16
   3  -7  -7 24226.3 1273.18  15
  -3   7   7 23057.4 1273.00   7
   3   7  -7 24348.7 1291.90  22
   3   7  -7 26057.1 1313.97  20
   3   7  -6 9410.10 785.814  16
   3  -7  -6 8779.90 719.975  15
  -3   7   6 8468.04 739.473   7
   3   7  -6 8566.58 717.282  22
   3   7  -5 30490.9 1484.13  16
   3  -7  -5 26689.4 1274.07  15
  -3   7   5 27793.1 1390.29   7
   3   7  -5 24357.8 2801.75   3
   3   7  -5 26139.5 1279.35  22
   3   7  -5 27550.3 1326.33   9
   3  -7  -5 24313.4 2485.91   2
   3   7  -4 9326.58 787.056  16
   3  -7  -4 9032.94 1461.13   2
  -3   7   4 9736.11 777.242   7
   3   7  -4 8522.67 1588.59   3
   3   7  -4 8766.81 659.919  22
   3   7  -4 9297.86 726.948   9
   3   7  -3 69645.7 2468.37  16
  -3   7   3 68117.7 2369.88   7
   3   7  -3 66472.6 2322.74   9
   3   7  -3 62444.2 4465.85   3
  -3   7   3 66172.5 2216.98   6
   3  -7  -3 65489.9 3972.33   2
  -3   7   2 72207.0 2391.83   7
   3   7  -2 68456.4 4712.78   3
   3   7  -2 68092.9 2434.20  16
  -3   7   2 67124.2 2290.99   6
   3   7  -2 67749.7 2329.00   9
   3   7  -2 66866.1 2311.56  19
   3  -7  -2 65145.6 3838.47   2
   3   7  -1 49.4550 176.489  16
  -3   7   1-134.278 174.134   7
  -3   7   1 40.3845 175.629   6
   3   7  -1 179.282 296.628   3
   3   7  -1 61.3765 142.018   9
   3   7  -1 406.412 200.653  19
  -3   7   1 311.351 210.198  18
   3   7   0 34892.2 1554.48  16
  -3   7   0 40494.5 1609.18   7
  -3   7   0 39323.2 1640.05  12
   3   7   0 35907.1 3411.10   3
  -3   7   0 37819.1 1654.75   6
  -3   7   0 37495.6 1626.76   5
   3   7   0 38865.5 1594.20   9
   3   7   0 39767.0 1534.41  19
  -3   7   0 41136.6 1715.93  18
   3   7   1-302.086 272.516   1
   3   7   1 483.656 159.174   7
  -3   7  -1 308.737 202.106  12
  -3   7  -1 356.916 175.838   7
   3   7   1 577.860 501.790   3
   3   7   1 213.463 141.663   9
   3  -7   1-92.7507 274.642   1
  -3   7  -1 285.364 140.433   5
  -3   7  -1 368.595 227.462  18
   3   7   2 5407.96 1184.35   1
   3   7   2 5789.76 572.189   7
   3  -7   2 3138.29 936.358   1
  -3   7  -2 4860.99 546.545  12
   3   7   2 5596.01 524.306   9
  -3   7  -2 5343.10 603.697  18
  -3   7  -2 4714.87 489.314   5
   3   7   3 14884.2 998.782   7
  -3   7  -3 15061.5 1019.79  12
  -3   7  -3 15010.0 1030.33  18
  -3   7  -4 33495.6 1640.78  12
   3   7   4 34428.5 1654.75   7
  -3   7  -4 34008.9 1624.65  18
   3   7   5 21975.8 1272.47   7
  -3   7  -5 20107.8 1193.68  12
  -3   7  -5 19150.9 1128.01  18
  -3  -7  -5 19904.9 1118.48  17
   3   7   6 20770.7 1173.59   7
  -3   7  -6 19531.2 1125.02  12
  -3  -7  -6 18751.9 943.326  17
   3   7   7 394.388 193.426   7
  -3   7  -7 425.046 200.102  12
  -3   7  -7 507.829 173.586   6
  -3   7  -8 6443.28 445.232  12
   3   7   8 7025.49 469.980  10
   3   8 -10 3180.12 335.344  22
   3  -8 -10 2863.07 322.681  22
   3   8  -9 823.023 176.598  16
   3   8  -9 962.432 235.597  14
  -3   8   9 1377.08 244.867   7
   3   8  -9 1535.55 290.045  22
   3  -8  -9 1666.57 325.088  22
  -3   8   8 18530.1 1037.42   7
   3   8  -8 17494.4 997.226  14
   3   8  -8 17694.3 1029.44  22
   3   8  -8 17011.9 978.603  16
   3   8  -8 16964.5 940.862  20
   3   8  -7 43462.3 1819.90  16
   3  -8  -7 39275.1 1658.15  15
  -3   8   7 41763.7 1772.25   7
   3   8  -7 42202.9 1718.78  14
   3   8  -7 38909.2 1705.35  22
   3   8  -7 39865.0 1718.49  20
   3   8  -6 57840.1 2234.45  16
   3  -8  -6 49682.8 1923.76  15
  -3   8   6 51852.4 2099.61   7
   3   8  -6 53180.8 2047.15  22
   3   8  -5 23088.5 1344.31  16
   3  -8  -5 22171.9 1111.08  15
  -3   8   5 20333.3 1203.27   7
   3   8  -5 23185.8 1206.76  22
   3   8  -5 22735.1 1206.54   9
   3   8  -4 2461.09 426.818  16
  -3   8   4 2469.32 420.208   7
   3   8  -4 2466.63 365.961  22
   3   8  -4 2623.63 415.448   9
   3   8  -3 53949.8 2186.47  16
  -3   8   3 55407.5 2094.71   7
   3   8  -3 48950.9 3991.08   3
  -3   8   3 51743.2 1972.60   6
   3   8  -3 52661.6 2055.08   9
   3  -8  -3 51840.4 3437.30   2
   3   8  -2 56132.2 2234.65  16
  -3   8   2 59624.5 2156.06   7
   3   8  -2 58013.1 4344.53   3
  -3   8   2 55955.6 2106.47   6
   3   8  -2 56665.0 2142.79   9
   3   8  -2 53694.6 2094.46  19
   3   8  -1 216.601 193.361  16
  -3   8   1 4.51980 192.108   7
  -3   8   1 338.597 238.414   6
   3   8  -1 491.962 211.096   9
  -3   8   1 446.604 218.634   5
   3   8  -1 771.826 266.677  19
   3   8   0 1925.68 337.036  16
  -3   8   0 1783.00 370.575   6
  -3   8   0 2322.60 411.950  12
  -3   8   0 2524.45 374.360   7
   3   8   0 2006.80 891.800   3
   3   8   0 1070.61 259.789   9
   3   8   0 1902.11 333.630  19
  -3   8   0 1908.88 356.142   5
  -3   8   0 2240.13 408.609  18
   3   8   1 118453. 3342.13   7
  -3   8  -1 108498. 3489.31  12
  -3   8  -1 110790. 3562.19   6
  -3   8  -1 107931. 3433.05   5
   3   8   1 112654. 3427.93   9
  -3   8  -1 112934. 3575.43  18
   3   8   2 17412.8 1045.66   7
  -3   8  -2 16658.1 1101.09  12
  -3   8  -2 18706.6 1178.92   6
   3   8   2 16496.3 996.040   9
  -3   8  -2 15394.3 964.154   5
  -3   8  -2 16257.4 1098.36  18
   3   8   3 22417.6 1267.65   7
  -3   8  -3 21052.8 1266.95  12
  -3   8  -3 23095.3 1324.38   6
  -3   8  -3 23162.9 1310.04  18
   3   8   4-26.3230 184.575   7
  -3   8  -4 17.4693 184.627  12
   3   8   5 26293.2 1378.77   7
  -3   8  -5 26602.8 1371.49  12
  -3   8  -5 24596.4 1287.02   6
  -3  -8  -5 24907.7 1233.96  17
   3   8   6 7264.51 646.225   7
  -3   8  -6 7700.73 643.146  12
  -3   8  -6 6682.68 569.808   6
  -3  -8  -6 6880.12 495.287  17
   3   8   7 2376.64 320.820   7
  -3   8  -7 3079.42 348.385  12
  -3   8  -7 2990.15 300.064   6
   3   8   7 3019.04 337.962  10
  -3   9  10 720.157 128.392  13
   3  -9 -10 863.254 156.593  22
   3   9  -9 2520.31 278.581  16
  -3   9   9 3042.86 317.683   7
   3  -9  -9 2129.45 315.187  22
   3   9  -8 23277.5 1137.66  16
  -3   9   8 24357.7 1166.64   7
   3   9  -8 21989.1 1033.61  20
   3   9  -7 15189.3 996.041  16
  -3   9   7 14799.2 949.517   7
   3   9  -7 13548.3 895.179  22
   3   9  -7 11921.9 833.073  20
   3   9  -6 659.526 266.292  16
   3  -9  -6 601.328 199.000  15
  -3   9   6 770.362 284.436   7
   3   9  -5 694.371 286.813  16
  -3   9   5 469.445 248.715   7
   3   9  -5 923.572 270.069   9
   3   9  -4 76266.8 2866.34  16
  -3   9   4 80175.3 2737.46   7
   3   9  -4 77224.8 2691.97   9
   3   9  -3 29520.6 1583.64  16
  -3   9   3 30652.2 1477.93   7
  -3   9   3 32067.3 1472.75   6
   3   9  -3 29991.4 1509.25   9
   3   9  -2 68151.3 2624.40  16
  -3   9   2 69975.3 2452.27   7
  -3   9   2 69458.6 2499.22   6
  -3   9   2 71906.5 2555.71   5
   3   9  -2 72409.5 2579.18   9
   3   9  -2 71445.0 2562.17  19
   3   9  -1 3137.22 468.757  16
  -3   9   1 2384.83 383.677   7
  -3   9   1 3074.00 449.045   6
   3   9  -1 2902.90 439.434  19
  -3   9   1 2866.03 444.109   5
   3   9  -1 2590.77 429.743   9
   3   9   0 345.150 205.842  16
  -3   9   0-148.734 183.431   7
  -3   9   0 231.674 269.529   6
   3   9   0 168.298 192.679   9
   3   9   0 332.506 182.169  19
  -3   9   0-210.522 212.967   5
  -3   9  -1 5005.52 601.844  12
  -3   9  -1 4704.40 601.989   6
   3   9   1 4568.00 557.202   9
  -3   9  -1 5127.01 565.921   5
   3   9   2 70982.3 2448.55   7
  -3   9  -2 67016.9 2538.29  12
  -3   9  -2 70170.2 2588.05   6
   3   9   2 67418.1 2429.19   9
  -3   9  -2 64582.4 2342.88   5
   3   9   3 4103.35 525.503   7
  -3   9  -3 3727.22 526.385  12
  -3   9  -3 4019.50 537.794   6
   3   9   3 3393.61 416.690   9
   3   9   4 23926.0 1299.28   7
  -3   9  -4 23281.4 1306.21  12
  -3   9  -4 25487.6 1317.65   6
  -3  -9  -5 82.7364 110.225  17
   3   9   5-10.4320 193.303   7
  -3   9  -5-76.9824 206.160  12
  -3   9  -5 121.105 183.636   6
   3   9   5 249.204 170.392  10
  -3   9  -6 4486.15 453.027  12
  -3   9  -6 3982.45 384.668   6
   3   9   6 3725.67 361.908  10
   3   9   6 3174.24 400.474   7
  -3   9  -7 2553.51 254.534  16
  -3   9  -7 2921.44 287.744  12
   3   9   7 2754.11 283.694   7
   3  10  -9 4870.87 334.535  16
  -3  10   9 5779.48 380.531   7
   3 -10  -9 5232.49 395.687  22
   3  10  -8 5184.37 478.615  16
  -3  10   8 5605.03 479.051   7
   3  10  -8 4530.93 384.450  20
   3 -10  -8 5273.48 476.608  22
   3  10  -7 10353.9 785.316  16
  -3  10   7 10316.8 755.727   7
   3  10  -7 9655.23 698.541  20
   3  10  -6 13632.3 991.044  16
  -3  10   6 13525.6 915.019   7
   3  10  -5 2138.23 446.849  16
  -3  10   5 2406.31 409.128   7
   3  10  -5 2473.65 388.224   9
   3  10  -4 9003.28 858.577  16
  -3  10   4 8975.89 747.672   7
  -3  10   4 8684.66 735.760   5
   3  10  -4 9052.93 758.831   9
   3  10  -3 4091.05 585.950  16
  -3  10   3 3481.55 470.352   7
   3  10  -3 3303.72 480.906   9
  -3  10   3 3739.67 489.087   5
  -3  10   2 232583. 5935.29   7
  -3  10   2 229294. 6052.43   6
  -3  10   2 223061. 6002.15   5
   3  10  -2 241038. 6209.20   9
   3  10  -1 12749.0 914.395  16
  -3  10   1 13421.2 851.069   7
  -3  10   1 13639.8 976.800   6
  -3  10   1 12845.3 927.689   5
   3  10  -1 12920.7 967.330   9
   3  10  -1 13682.0 973.158  19
  -3  10   0 12181.2 930.088   6
  -3  10   0 13358.7 927.955   5
   3  10   0 11762.3 930.082   9
   3  10   0 13279.2 923.749  19
  -3  10  -1 5726.49 636.288   6
   3  10   1 4771.91 570.740   9
  -3  10  -1 4234.36 506.618   5
   3  10   1 4329.14 484.984  19
   3  10   2 16246.9 988.315   7
  -3  10  -2 17168.4 1089.51   6
   3  10   2 16806.9 1062.35   9
   3  10   3 13820.8 921.757   7
   3  10   3 12863.8 836.346   9
   3  10   4 4839.65 525.278   7
  -3  10  -4 5311.16 563.517  12
  -3  10  -4 4962.81 519.069   6
  -3 -10  -5-74.7769 116.926  17
   3  10   5 332.938 163.829   7
  -3  10  -5 2.32695 140.284  12
  -3  10  -5 120.094 135.755   6
  -3  10  -6 4248.36 324.466   6
   3  10   6 4113.46 373.990   7
   3  11  -8 1510.02 241.826  16
  -3  11   8 1170.20 206.999   7
   3 -11  -8 1439.11 216.729  22
   3  11  -7 10863.9 750.049  16
  -3  11   7 11671.2 718.699   7
   3  11  -7 10199.8 644.107  20
   3  11  -6 277.968 204.230  16
  -3  11   6 449.206 219.646   7
   3  11  -5 16412.6 1103.44  16
  -3  11   5 17068.4 991.742   7
   3  11  -5 16427.4 940.202   9
   3  11  -4 38360.1 1786.48  16
  -3  11   4 39417.7 1638.77   7
   3  11  -4 36780.5 1632.73   9
   3  11  -3 27150.4 1474.29  16
  -3  11   3 29120.8 1356.32   7
   3  11  -3 29727.7 1486.85   9
  -3  11   3 28424.8 1270.24   8
   3  11  -2 15441.1 1025.92  16
  -3  11   2 17531.6 971.062   7
   3  11  -2 17100.2 1129.63   9
   3  11  -1 39538.1 1651.12  16
  -3  11   1 41704.8 1559.26   7
  -3  11   1 41977.4 1810.46   6
   3  11  -1 41871.6 1885.95   9
  -3  11   0 5451.06 601.102   6
   3  11   0 6112.44 654.487   9
  -3  11  -1 18948.9 1099.92   6
   3  11   1 13675.5 976.970   9
  -3  11  -2 7874.44 685.599   6
   3  11   2 7318.43 659.385   9
  -3  11  -3 8470.61 656.947   6
   3  11   3 7764.49 586.595   9
   3  11   3 7617.39 598.465   7
  -3  11  -4 4272.25 409.809   6
  -3 -11  -4 4304.55 408.259  17
   3  11   4 3740.11 400.617   7
  -3  11  -5 30067.7 1056.22   6
  -3  11  -5 28934.7 1009.02   8
  -3 -11  -5 28939.3 973.942  17
   3  11   5 29902.0 1110.96   7
   3  12  -7 1299.29 228.083  16
  -3  12   7 1554.21 217.046   7
   3 -12  -7 1307.48 199.954  22
   3  12  -7 1139.89 174.693  20
   3  12  -6-90.0262 172.762  16
  -3  12   6 51.5428 120.419   7
   3  12  -6-293.937 186.734  20
   3  12  -5 3786.10 475.016  16
  -3  12   5 4109.66 421.057   7
   3  12  -4 6254.52 605.116  16
  -3  12   4 5967.86 525.279   7
   3  12  -4 5553.94 528.115   9
   3  12  -3 1983.26 352.284  16
  -3  12   3 1990.78 305.567   7
   3  12  -3 2405.64 396.614   9
  -3  12   3 2140.30 287.553   8
   3  12  -2-55.6983 146.909  16
  -3  12   2-23.4617 139.751   7
   3  12  -2 35.3841 187.010   9
  -3  12   2 203.226 138.615   8
   3  12  -1 6978.88 693.227   9
  -3  12   1 7903.87 646.156   8
  -3  12   0 9127.75 722.665   6
   3  12   0 9286.42 781.023   9
  -3  12  -1 1753.71 341.229   6
   3  12   1 1600.50 324.829   9
  -3  12  -2 3256.15 387.282   6
   3  12   2 2659.53 361.475   9
  -3  12  -3 3770.96 375.555   6
   3  12   3 3571.79 335.441   9
  -3 -12  -4 1677.67 207.927  17
  -3  12  -4 2132.13 255.206  16
   3  12   4 1829.66 195.382   7
  -3  12  -4 2034.69 235.980   6
  -3  12  -4 1665.83 213.547   8
   3  13  -6 8214.64 494.457  16
  -3  13   6 8286.38 443.980   7
   3  13  -5 21376.0 935.865  16
  -3  13   5 18997.5 816.049   7
   3  13  -4 15481.2 810.625  16
  -3  13   4 16254.7 740.860   7
   3  13  -3 427.351 158.978  16
  -3  13   3 566.116 147.726   7
   3  13  -3 384.487 166.840   9
   3  13  -2 689.714 213.075   9
  -3  13   2 624.184 163.187   8
   3  13  -1 3833.51 446.366   9
  -3  13   1 4011.22 351.786  19
  -3  13   1 4513.15 424.755   8
   3  13   0 9284.77 684.441   9
  -3  13   0 9778.46 641.238   8
   3  13   1 3101.89 375.963   9
  -3  13  -1 3617.67 370.839   8
  -3  13  -2 2026.36 207.485  16
   3  13   2 1578.45 228.164   9
  -3  13  -2 2411.18 288.065   8
  -3 -13  -3 277.820 90.7953  17
  -3  13  -3 121.134 90.7822   8
  -3  14   4 4400.50 311.421  19
   3  14  -3 5894.08 386.451   9
  -3  14   3 6413.37 392.396  19
   3  14  -2 28244.0 1056.68   9
  -3  14   2 26607.4 905.700  19
   3  14  -1 180.435 104.581   9
  -3  14   1 249.531 90.2442   8
   3  14   0 704.432 157.476   9
  -3  14   0 1461.75 195.285   8
   3  14   1 15.8601 65.4930   9
  -3  14  -1 175.411 96.8348   8
   4   0 -12 712.992 146.033  22
   4   0 -11-220.084 179.124  22
   4   0 -10 116043. 3566.40  22
   4   0  -9-176.907 147.365  15
   4   0  -9 212.172 213.184  11
   4   0  -9 183.735 213.009  22
   4   0  -8 3381.11 445.528  15
   4   0  -8 2930.68 468.754  11
   4   0  -8 3049.47 435.725  22
   4   0  -7 290.297 258.693  11
   4   0  -7 269.740 183.007  22
   4   0  -6 230007. 8801.10   2
   4   0  -6 244840. 6265.68  11
   4   0  -6 231902. 6171.16  21
   4   0  -5 58.2346 237.824   2
   4   0  -5 65.9708 164.220  11
   4   0  -5-31.7827 157.450  21
   4   0  -5 162.407 210.595  20
   4   0  -4 56200.6 3680.31   2
   4   0  -3-213.066 262.844   1
   4   0  -2 43306.5 2793.58   3
   4   0  -2 52425.9 3080.36   1
   4   0  -1-345.974 317.257   1
   4   0  -1-19.6306 232.011   3
   4   0   0 149087. 6220.31   1
   4   0   1 96.8537 158.109  10
  -4   0  -1-53.1344 147.789  17
   4   0   2 10214.1 1564.37   1
   4   0   2 8947.43 730.679  10
  -4   0  -2 8076.31 672.561  17
   4   0   3 139.020 191.574  10
   4   0   4 104256. 3328.69  10
  -4   0  -5-55.5208 155.785  12
   4   0   5 50.5927 194.552  10
  -4   0  -6 18482.3 942.474  12
   4   0   6 17966.3 1003.06  10
  -4   0  -7 65.7966 108.218  12
   4   0   7 126.487 109.075  10
   4  -1 -12 3275.76 288.330  22
   4   1 -12 3017.74 280.857  22
   4   1 -11 8785.35 649.285  22
   4  -1 -11 9247.42 654.103  22
   4  -1 -10 209.884 149.404  15
   4   1 -10 490.302 216.399  22
   4  -1 -10 221.034 166.021  22
   4  -1  -9 202.140 181.552  15
   4  -1  -9 113.651 200.786  11
   4   1  -9-157.253 216.390  11
   4   1  -9 272.016 204.229  22
   4  -1  -9 56.6665 162.352  22
   4   1  -8 28682.8 1316.91  15
   4  -1  -8 28100.1 1388.17  15
   4  -1  -8 25613.9 1408.60  22
   4  -1  -8 28708.6 1488.17  11
   4   1  -8 29272.6 1480.54  11
   4   1  -8 29514.2 1479.75  22
   4  -1  -7 568.219 319.953  11
   4   1  -7 157.994 242.994  11
   4   1  -7-203.324 190.674  22
   4  -1  -7 109.705 146.051  22
   4  -1  -6 38217.3 3188.70   2
   4   1  -6 41261.2 1742.37  20
   4  -1  -6 39707.6 1782.92  11
   4   1  -6 40847.5 1743.82  11
   4  -1  -6 38943.6 1743.80  21
   4   1  -6 40823.9 1687.44  21
   4  -1  -5 24263.7 2521.66   2
   4   1  -5 25281.2 2306.47   3
   4  -1  -5 25935.3 1307.60  11
   4  -1  -5 25807.7 1317.64  21
   4   1  -5 26358.1 1260.22  21
   4   1  -5 26585.2 1274.81  20
   4  -1  -4 4305.36 1003.31   2
   4   1  -4 3295.99 776.016   3
   4  -1  -3 5144.79 974.744   1
   4  -1  -3 4602.90 995.921   2
   4   1  -3 4604.62 906.736   3
   4  -1  -2 3141.62 790.982   1
   4   1  -2 2999.13 688.118   1
   4   1  -2 3310.39 789.073   3
   4  -1  -1 7775.11 1236.11   1
   4   1  -1 9502.94 1380.40   3
   4   1  -1 9006.01 1247.83   1
   4  -1   0 42163.5 3060.84   1
   4   1   0 39604.3 2859.71   1
  -4  -1  -1 291.638 188.491  17
   4  -1   1 182.356 335.068   1
   4   1   1 329.227 301.986   1
   4  -1   1 115.059 182.062  10
   4   1   1 179.793 190.757  10
   4  -1   2 146582. 6514.42   1
   4  -1   2 136085. 3987.26  10
   4   1   2 140914. 6414.50   1
   4   1   2 138223. 4028.13  10
  -4  -1  -2 141491. 3983.71  17
   4  -1   3 25978.6 1330.55  10
   4   1   3 25546.1 1347.37  10
  -4  -1  -3 23850.9 1275.48  17
  -4   1  -4 65239.8 2163.02  12
   4  -1   4 62195.4 2304.41  10
   4   1   4 61107.3 2351.74  10
  -4   1  -5 67149.4 2281.18  12
   4  -1   5 71405.5 2413.78  10
   4   1   5 67551.5 2474.40  10
  -4   1  -6 39641.6 1534.73  12
  -4  -1  -6 40139.4 1484.05  12
   4  -1   6 41503.5 1569.66  10
   4   1   6 41015.4 1677.98  10
  -4   1  -7 3053.79 327.534  12
  -4  -1  -7 2901.53 300.764  12
   4   1   7 2456.47 316.575  10
   4   2 -12 2319.40 236.598  22
   4  -2 -12 2561.61 241.524  22
   4   2 -11 9516.66 668.498  22
   4  -2 -11 11323.8 700.699  22
   4  -2 -10 8441.36 632.811  15
   4  -2 -10 8776.78 603.995  11
   4   2 -10 7579.06 683.743  22
   4  -2 -10 8653.81 715.574  22
   4  -2  -9 35768.3 1578.24  15
   4  -2  -9 37322.7 1604.55  11
   4   2  -9 36678.4 1572.16  11
   4   2  -9 37999.4 1719.82  22
   4  -2  -9 34259.0 1648.72  22
   4  -2  -8 6287.42 650.156  15
   4  -2  -8 6400.32 668.556  11
   4   2  -8 7784.21 714.617  11
   4   2  -8 6274.48 651.632  22
   4  -2  -8 5651.81 628.758  22
   4  -2  -7 798.441 289.576  11
   4   2  -7 1000.20 329.234  11
   4   2  -7 1196.28 305.957  22
   4  -2  -7 821.901 260.905  22
   4   2  -7 1379.38 362.466  20
   4   2  -6 1964.04 733.917   3
   4  -2  -6 1077.12 299.172  11
   4   2  -6 2138.05 393.021  20
   4   2  -5 79873.5 2620.95  20
  -4   2   5 75547.1 2501.03   7
   4   2  -5 83537.6 4584.71   3
   4  -2  -5 77098.7 2694.42  11
   4  -2  -5 80717.6 2755.01  21
   4   2  -5 82332.5 2587.55  21
   4  -2  -5 86913.3 4962.95   2
   4  -2  -4 63216.0 4175.18   2
   4  -2  -4 66417.1 3736.85   1
   4   2  -4 61275.8 3830.41   3
   4  -2  -4 64632.4 2275.50  11
   4  -2  -4 65354.4 2326.20  21
   4   2  -4 64866.5 2198.81  20
   4  -2  -3 72014.8 4376.22   2
   4  -2  -3 79567.4 4241.98   1
   4   2  -3 82086.4 4416.91   3
   4  -2  -2 2283.76 653.937   1
   4   2  -2 937.163 540.490   3
   4  -2  -1 47059.8 3220.68   1
   4   2  -1 40466.8 3076.77   3
   4   2  -1 43638.1 2791.03   1
   4  -2   0 49748.6 3441.24   1
   4   2   0 52959.1 3280.39   1
   4   2   0 48866.0 1844.67  10
   4  -2   1 16307.9 1987.22   1
   4  -2   1 15455.1 938.714  10
   4   2   1 15997.9 975.023  10
   4   2   1 14922.5 1810.10   1
  -4  -2  -1 15831.9 935.726  17
  -4  -2  -2 3669.14 476.532  17
   4  -2   2 3455.89 455.984  10
   4   2   2 3306.01 900.280   1
   4   2   2 4274.71 514.159  10
  -4   2  -3 57796.8 2011.86  12
   4   2   3 59577.5 2259.28  10
   4  -2   3 55884.0 2137.01  10
  -4  -2  -3 62827.4 2246.04  17
  -4   2  -4 34910.7 1497.25  12
   4  -2   4 39081.3 1624.66  10
   4   2   4 34492.2 1667.47  10
  -4  -2  -4 35462.9 1614.93  17
  -4   2  -5 11654.6 791.551  12
   4   2   5 10944.1 866.924  10
   4  -2   5 11746.5 786.309  10
  -4   2  -6 4282.29 439.389  12
   4   2   6 5357.16 567.622  10
  -4   2  -6 4260.47 480.854  18
  -4   2  -7 85.4253 107.503  12
   4   2   7 6.56039 122.306  10
   4   3 -11 25448.3 1136.01  22
   4  -3 -11 28212.9 1139.14  22
   4  -3 -10 1039.14 247.449  15
   4   3 -10 953.451 246.599  22
   4  -3 -10 1182.86 274.304  22
   4  -3  -9 14789.0 937.184  15
   4  -3  -9 13010.9 872.213  11
   4   3  -9 12547.4 822.898  11
   4   3  -9 13125.1 933.009  22
   4  -3  -9 12595.9 897.706  22
   4  -3  -8 2366.04 409.179  15
   4  -3  -8 1827.71 364.765  22
   4  -3  -8 2627.43 450.910  11
   4   3  -8 2308.68 393.848  11
   4   3  -8 2806.62 437.271  22
   4   3  -8 2311.15 430.612  20
   4  -3  -7 26870.5 1481.47  11
   4   3  -7 30793.5 1438.60  22
   4  -3  -7 27693.5 1417.62  22
   4   3  -7 28726.9 1460.61  20
  -4   3   6 16744.4 966.124   7
   4   3  -6 19489.9 2257.70   3
   4  -3  -6 16901.6 1121.85  11
   4   3  -6 17955.7 1101.01  20
   4  -3  -6 20560.2 2340.58   2
   4  -3  -5 1256.79 656.203   2
  -4   3   5 1706.13 333.983   7
   4   3  -5 1930.35 736.022   3
   4  -3  -5 1539.98 335.481  11
   4   3  -5 1720.69 307.006  21
   4   3  -5 1639.71 313.711  20
  -4   3   4 16156.4 984.453   7
   4   3  -4 19262.7 2145.20   3
   4  -3  -4 16775.3 1024.90  11
   4  -3  -4 16686.0 1052.00  21
   4   3  -4 17665.7 967.489  21
   4   3  -4 17033.9 973.923  20
   4  -3  -4 17674.3 2135.25   2
   4  -3  -3 34585.1 2962.73   2
   4  -3  -3 36023.7 2898.71   1
   4   3  -3 41279.6 3175.86   3
   4  -3  -3 37823.5 1651.31  10
   4  -3  -3 37240.3 1608.03  21
   4  -3  -2 29641.6 2680.13   2
   4  -3  -2 34473.7 2815.76   1
   4   3  -2 32512.4 2831.53   3
   4  -3  -1 8100.05 1414.66   1
   4   3  -1 8324.10 1407.67   3
   4   3  -1 6954.72 1059.73   1
  -4  -3   0 326.013 165.730  17
   4  -3   0 480.097 243.973   1
   4  -3   0 43.8046 158.958  10
   4   3   0 161.529 143.814  10
   4   3   0 547.552 510.336   1
   4  -3   1 9826.75 1572.06   1
   4  -3   1 10265.3 754.297  10
   4   3   1 9559.62 738.560  10
   4   3   1 11327.6 1570.00   1
   4   3   1 10630.8 783.634   7
  -4  -3  -1 8802.04 703.442  17
   4   3   2 132.596 383.215   1
  -4  -3  -2 80.8642 149.651  17
   4   3   2 54.0713 186.903   7
   4  -3   2 22.3475 225.156   1
   4  -3   2 297.820 212.664  10
   4   3   2-401.396 265.924  10
  -4   3  -3 17564.3 1002.67  12
   4  -3   3 19103.5 1053.11  10
   4   3   3 19645.1 1166.48  10
   4   3   3 18533.4 1143.62   7
  -4  -3  -3 17447.6 1084.80  17
  -4   3  -4 6607.25 601.160  12
   4   3   4 6993.61 707.816  10
  -4  -3  -4 6121.01 637.316  17
  -4   3  -5 14167.0 901.131  12
   4   3   5 13569.7 965.636  10
  -4   3  -5 14862.3 996.295  18
  -4   3  -6 2734.53 369.801  12
   4   3   6 2128.01 369.080  10
  -4   3  -6 2443.19 368.998  18
  -4   3  -7 343.980 142.060  12
   4   3   7 222.853 155.453  10
   4   4 -11 4886.24 421.855  22
   4  -4 -11 6112.67 447.959  22
   4  -4 -10 20505.5 1021.83  15
   4   4 -10 17814.0 1010.23  22
   4  -4 -10 18807.1 997.851  22
   4  -4  -9 9514.61 746.852  15
   4  -4  -9 8055.26 663.834  11
   4   4  -9 8651.03 717.740  22
   4  -4  -9 9273.76 743.908  22
   4  -4  -8 533.857 264.580  15
   4  -4  -8 530.049 230.833  11
   4   4  -8 634.214 217.649  11
   4   4  -8 174.590 190.664  22
   4  -4  -8 1182.18 302.331  22
   4   4  -8 671.767 286.714  20
   4   4  -7 21146.2 1092.14  16
  -4   4   7 17529.8 999.777   7
   4  -4  -7 19760.5 1212.97  11
   4   4  -7 20301.7 1136.99  22
   4  -4  -7 20307.2 1159.77  22
   4   4  -7 18870.7 1158.03  20
   4   4  -6 88800.8 2805.03  16
  -4   4   6 81112.9 2712.23   7
   4  -4  -6 82943.3 2925.20  11
   4   4  -6 88641.0 2707.41  22
   4   4  -6 80778.2 2840.66  20
   4   4  -5 3396.98 470.979  16
   4  -4  -5 2907.47 918.165   2
  -4   4   5 1867.58 356.023   7
   4   4  -5 2063.53 698.637   3
   4  -4  -5 1746.28 336.069  11
   4   4  -5 1866.50 295.419  21
   4   4  -5 2424.09 392.118  20
   4   4  -4 8673.34 714.375  16
   4  -4  -4 6065.26 1283.61   2
  -4   4   4 7867.23 688.374   7
   4  -4  -4 7504.64 684.242  11
   4   4  -4 8506.39 1503.04   3
   4   4  -4 7719.59 651.768  20
   4  -4  -3 57804.3 3955.06   2
   4   4  -3 59127.3 4085.90   3
   4  -4  -3 58771.3 2118.22  11
   4  -4  -3 57928.4 2220.96  21
   4   4  -3 62902.6 2182.17   9
   4   4  -3 61959.6 2125.41  20
   4  -4  -2 4677.13 1025.08   2
   4   4  -2 2855.76 884.431   3
   4  -4  -2 5382.11 569.185  10
   4   4  -2 4520.59 467.720  10
   4   4  -2 4366.18 488.587   9
   4  -4  -2 4295.73 491.060  21
   4  -4  -2 4434.12 1056.70   1
   4   4  -1 7202.01 1440.94   3
   4  -4  -1 6032.50 583.759  10
   4   4  -1 7533.53 607.781  10
   4   4  -1 7599.20 605.842   9
   4  -4  -1 6312.90 580.909  21
   4  -4  -1 4356.58 1059.61   1
   4  -4   0 22847.7 2438.08   1
   4   4   0 18834.5 2381.82   3
   4  -4   0 22079.6 1147.60  10
   4   4   0 23900.6 1172.47  10
   4   4   0 21923.3 1059.98   9
   4   4   0 24084.9 2120.02   1
  -4  -4   0 22815.7 1147.04  17
   4  -4   1 18823.1 2233.66   1
   4  -4   1 21668.6 1125.63  10
   4   4   1 22980.4 1186.29  10
   4   4   1 22908.7 2233.17   1
   4   4   1 22829.0 1190.64   7
  -4  -4  -1 21432.2 1157.59  17
  -4   4  -2 27545.5 1276.33  12
   4   4   2 28605.5 1416.61  10
   4   4   2 28165.9 1417.71   7
  -4  -4  -2 28277.7 1397.22  17
   4   4   3 3981.45 518.682   7
  -4   4  -3 4105.83 480.113  12
   4   4   3 4156.99 540.181  10
  -4  -4  -3 4574.87 557.473  17
  -4   4  -4 5534.26 566.378  12
   4   4   4 5498.36 622.771  10
  -4   4  -4 5759.76 645.344  18
  -4  -4  -4 5240.50 585.763  17
   4   4   4 5399.72 600.768   7
  -4   4  -5 16077.3 976.071  12
   4   4   5 17928.6 1105.92  10
  -4   4  -5 17284.4 1074.63  18
  -4  -4  -5 16463.4 999.244  17
  -4   4  -6 11263.3 746.449  12
   4   4   6 12358.1 847.391  10
  -4   4  -6 12120.8 771.351  18
  -4   4  -7 7369.55 503.357  12
   4   4   7 7608.67 568.576  10
   4   5 -11 5776.42 431.662  22
   4  -5 -11 6775.05 435.905  22
   4   5 -10 51299.8 1845.72  22
   4  -5 -10 53786.1 1817.69  22
   4  -5  -9 15.1493 186.420  15
   4   5  -9 223.106 156.880  22
   4  -5  -9 415.740 211.433  22
   4  -5  -8 2832.57 454.054  15
  -4   5   8 2256.94 326.310   7
   4  -5  -8 3779.28 502.198  11
   4   5  -8 2659.42 379.117  11
   4   5  -8 2765.34 406.612  22
   4   5  -8 3196.91 479.231  20
   4  -5  -8 2454.82 391.394  22
   4   5  -7 424.671 225.912  16
   4  -5  -7 595.268 275.112  15
  -4   5   7 133.125 154.971   7
   4  -5  -7 359.380 263.375  11
   4   5  -7 550.057 238.792  22
   4  -5  -7 514.923 221.216  22
   4   5  -7 293.551 190.710  20
   4   5  -6 85193.8 2770.50  16
  -4   5   6 75175.3 2663.42   7
   4  -5  -6 79641.0 2828.03  11
   4   5  -6 81027.1 2601.89  22
   4  -5  -6 81868.9 2649.31  22
   4   5  -6 82227.8 2812.69  20
   4   5  -5 2356.73 402.430  16
  -4   5   5 2509.31 422.486   7
   4  -5  -5 2050.16 406.013  11
   4   5  -5 1846.76 349.591  20
   4   5  -4 5917.48 630.692  16
   4  -5  -4 4683.65 1135.59   2
  -4   5   4 5816.94 617.256   7
   4  -5  -4 5485.74 582.558  11
   4   5  -4 4987.59 1262.84   3
   4   5  -4 5473.55 580.814   9
   4   5  -3 1478.67 351.157  16
   4  -5  -3 1171.42 635.751   2
  -4   5   3 1744.86 335.985   7
   4   5  -3 821.657 512.944   3
   4  -5  -3 1285.27 281.958  11
   4   5  -3 1681.56 319.202   9
   4  -5  -2 3988.58 1065.42   2
   4  -5  -2 4232.85 432.134  11
   4   5  -2 6520.84 1365.77   3
   4   5  -2 4477.51 503.258   9
   4  -5  -2 4013.30 1035.10   1
  -4   5   2 4212.41 464.958  18
   4   5  -1 1946.55 866.008   3
   4  -5  -1 3061.05 420.781  10
   4   5  -1 3067.93 398.834  10
   4   5  -1 3376.79 426.752   9
   4  -5  -1 2270.03 785.570   1
  -4   5   1 3222.79 431.784  18
   4  -5   0 7809.13 1434.27   1
   4   5   0 6954.68 1506.98   3
   4   5   0 7055.13 614.792  10
   4   5   0 8408.31 646.010   9
  -4   5   0 7244.17 688.706  18
   4   5   0 8195.68 651.351   7
   4   5   1 378.983 211.837   7
   4   5   1 64.6872 285.467   1
  -4   5  -1 320.362 176.770  12
   4   5   1 151.125 202.810  10
  -4   5  -1 118.567 200.180  18
  -4   5  -2 5531.36 569.412  12
   4   5   2 5696.36 589.541  10
  -4   5  -2 5387.08 630.430  18
   4   5   2 6427.34 644.780   7
  -4  -5  -2 4554.79 552.095  17
  -4  -5  -3 716.982 263.388  17
   4   5   3 1236.78 350.691   7
  -4   5  -3 910.606 271.758  12
   4   5   3 653.434 253.513  10
  -4   5  -3 818.220 282.310  18
  -4  -5  -4 2402.64 415.965  17
   4   5   4 2471.43 432.385   7
  -4   5  -4 3244.86 452.634  12
   4   5   4 2164.83 412.814  10
  -4   5  -4 2057.17 428.356  18
  -4   5  -5 14800.0 926.475  12
   4   5   5 15814.9 1027.04  10
  -4   5  -5 15172.0 973.211  18
   4   5   5 15278.5 992.997   7
  -4  -5  -5 14959.0 927.122  17
  -4   5  -6 4195.64 436.158  12
   4   5   6 4646.34 507.732  10
  -4   5  -6 5249.56 466.109  18
  -4   5  -7 27318.4 1038.25  12
   4   5   7 28537.1 1142.47  10
   4   6 -11 18146.2 752.222  22
   4  -6 -11 20819.5 743.015  22
   4   6 -10 2025.22 296.380  22
   4  -6 -10 2118.64 281.612  22
   4  -6  -9 3331.26 425.298  15
   4   6  -9 3015.53 403.909  22
   4  -6  -9 2535.27 351.657  22
   4   6  -9 2755.16 366.153  20
   4   6  -8 9884.15 681.215  16
   4  -6  -8 10833.3 808.318  15
  -4   6   8 10220.7 717.664   7
   4   6  -8 10106.6 721.138  11
   4   6  -8 10581.8 777.481  22
   4  -6  -8 10228.3 746.270  22
   4   6  -8 10725.4 797.181  20
   4   6  -7 2022.87 382.448  16
   4  -6  -7 1591.10 351.630  15
  -4   6   7 1732.53 340.195   7
   4  -6  -7 1991.74 402.196  11
   4   6  -7 1775.23 337.097  22
   4  -6  -7 2123.13 336.494  22
   4   6  -7 1533.71 383.157  20
   4   6  -6 195.106 164.639  16
  -4   6   6-52.2016 158.621   7
   4  -6  -6-178.832 233.083  11
   4   6  -6 390.558 164.680  22
   4   6  -6 86.3261 205.168  20
   4   6  -5 213.010 265.104  16
  -4   6   5 125.119 175.364   7
   4  -6  -5 606.736 258.984  11
   4   6  -4 48898.1 2001.20  16
  -4   6   4 45130.1 1932.06   7
   4  -6  -4 43289.1 1818.38  11
   4   6  -4 47258.6 1924.50   9
   4   6  -3 58862.6 2267.16  16
  -4   6   3 60395.5 2280.56   7
   4   6  -3 56419.2 4323.55   3
   4  -6  -3 56578.7 2046.66  11
   4   6  -3 57932.5 2199.10   9
   4  -6  -3 55376.9 3828.71   2
   4  -6  -2 98788.1 5183.79   2
  -4   6   2 107186. 3376.29   7
   4  -6  -2 111001. 5853.79   1
   4   6  -2 109348. 6252.95   3
  -4   6   2 102216. 3075.27   6
   4   6  -2 99539.6 3208.11   9
  -4   6   2 104896. 3173.69  18
  -4   6   1 7990.06 727.403   7
   4   6  -1 4973.03 1313.90   3
  -4   6   1 8172.41 679.029   6
  -4   6   1 6722.23 602.523   5
   4   6  -1 7692.80 671.775   9
   4  -6  -1 6894.03 1377.53   1
  -4   6   1 7860.08 702.333  18
   4   6   0 681.699 201.338   7
  -4   6   0 691.267 244.284  12
   4   6   0 604.984 159.240  10
   4   6   0 960.804 261.338   9
  -4   6   0 413.614 174.343  18
  -4   6  -1 41789.2 1752.92  12
   4   6   1 46262.7 1832.63  10
  -4   6  -1 44720.5 1963.57  18
   4   6   1 43392.3 1779.37   7
  -4   6  -2 34377.3 1566.07  12
   4   6   2 33873.2 1590.76  10
  -4   6  -2 35561.6 1724.79  18
   4   6   2 35321.9 1630.04   7
  -4  -6  -2 35493.5 1648.17  17
  -4   6  -3 73754.0 2620.07  12
   4   6   3 78158.7 2728.47  10
  -4   6  -3 77152.8 2797.68  18
  -4  -6  -3 77697.9 2703.97  17
   4   6   3 80036.0 2746.53   7
  -4  -6  -4 2582.99 402.829  17
   4   6   4 3154.90 463.571   7
  -4   6  -4 2017.28 368.737  12
   4   6   4 2587.80 429.577  10
  -4   6  -4 1965.10 396.446  18
  -4   6  -5 28354.2 1304.06  12
   4   6   5 27780.9 1352.67  10
  -4   6  -5 26036.6 1269.79  18
   4   6   5 28493.3 1360.56   7
  -4  -6  -5 25678.9 1225.25  17
  -4   6  -6 4333.66 418.864  12
   4   6   6 4197.45 448.247  10
  -4   6  -7 544.314 129.700  12
  -4   6  -7 245.395 107.714   6
   4   6   7 340.871 119.823  10
   4   7 -10 18745.2 840.874  22
   4  -7 -10 18809.4 798.571  22
  -4   7   9 490.456 154.120   7
   4   7  -9 587.289 202.558  22
   4  -7  -9 261.081 133.554  22
   4   7  -9 470.837 164.869  20
   4   7  -8 7881.63 598.056  16
   4  -7  -8 8451.35 672.784  15
  -4   7   8 8564.51 642.298   7
   4   7  -8 7505.82 571.503  11
   4   7  -8 8528.37 663.406  22
   4  -7  -8 7437.69 605.961  22
   4   7  -8 8101.48 661.071  20
   4   7  -7 1469.75 339.770  16
   4  -7  -7 1292.02 298.167  15
  -4   7   7 1530.22 346.474   7
   4   7  -7 1775.37 334.694  22
   4  -7  -7 1316.87 270.084  22
   4   7  -7 1338.72 327.116  20
   4   7  -6 69.7233 183.726  16
   4  -7  -6 100.208 174.542  15
  -4   7   6 454.705 267.154   7
   4   7  -6 283.809 178.743  22
   4   7  -6-19.3518 240.799  20
   4   7  -5 5124.11 625.055  16
  -4   7   5 4159.29 552.664   7
   4   7  -4 11887.4 938.959  16
  -4   7   4 10535.8 852.545   7
   4   7  -4 11205.9 866.443   9
   4   7  -3 28019.6 1493.45  16
  -4   7   3 28372.7 1454.24   7
   4   7  -3 27570.6 1415.40   9
  -4   7   2 21165.0 1227.59   7
  -4   7   2 18910.0 1062.06   6
   4   7  -2 19642.9 1152.30   9
  -4   7   2 19194.3 1091.21  18
  -4   7   1 8586.49 764.733   7
  -4   7   1 8009.75 699.174   6
  -4   7   1 9139.05 710.569   5
   4   7  -1 8910.05 749.235   9
  -4   7   1 8956.28 772.126  18
  -4   7   0 45.2414 159.288   7
  -4   7   0-5.10246 192.801   6
   4   7   0 98.9805 145.123   9
  -4   7   0 43.7876 183.461  18
  -4   7  -1 17980.7 1046.57   7
  -4   7  -1 15064.8 992.694  12
  -4   7  -1 17300.0 1120.00   6
   4   7   1 16438.3 959.077   9
  -4   7  -1 17266.2 1159.02  18
   4   7   1 17586.1 1018.74   7
   4   7   2 2471.05 428.087   7
  -4   7  -2 2426.61 393.380  12
   4   7   2 2598.10 416.921  10
  -4   7  -2 2234.02 436.970  18
  -4   7  -3 18363.9 1104.95  12
   4   7   3 17808.3 1093.12  10
  -4   7  -3 18675.7 1164.80  18
   4   7   3 21582.9 1193.74   7
  -4  -7  -3 20111.7 1172.66  17
  -4  -7  -4 2019.10 358.552  17
   4   7   4 2529.98 411.011   7
  -4   7  -4 2324.44 400.853  12
   4   7   4 2410.90 381.676  10
  -4   7  -4 2283.71 405.970  18
  -4   7  -5 3023.82 386.278  12
  -4   7  -5 3002.91 390.704   6
   4   7   5 2406.73 354.867  10
   4   7   5 3156.75 417.434   7
  -4  -7  -5 3365.90 385.622  17
  -4   7  -6 786.493 181.035  12
  -4   7  -6 575.448 161.885   6
   4   7   6 545.540 178.832  10
  -4   8   9 9044.26 513.677   7
   4  -8  -9 8634.60 536.937  22
   4   8  -8 14285.9 798.067  16
   4  -8  -8 15403.5 836.787  15
  -4   8   8 14565.5 820.388   7
   4  -8  -8 14431.2 797.449  22
   4   8  -8 14125.7 832.737  20
   4   8  -7 9941.50 756.717  16
   4  -8  -7 9827.68 698.366  15
  -4   8   7 9681.57 735.647   7
   4  -8  -7 9702.84 676.463  22
   4   8  -7 10273.5 711.253  22
   4   8  -7 9303.10 727.641  20
   4   8  -6 26556.1 1373.75  16
   4  -8  -6 24518.0 1194.61  15
  -4   8   6 25758.2 1321.28   7
   4   8  -6 25770.6 1330.17  20
   4   8  -5 566.303 285.824  16
   4  -8  -5 277.391 164.085  15
  -4   8   5 303.250 249.155   7
   4   8  -4 4529.23 612.779  16
  -4   8   4 4276.16 547.124   7
   4   8  -4 4051.25 526.018   9
   4   8  -3 109125. 3571.17  16
  -4   8   3 115167. 3483.35   7
  -4   8   3 102719. 3144.85   6
   4   8  -3 104050. 3383.21   9
  -4   8   2 619.048 248.417   7
  -4   8   2 331.999 220.520   6
   4   8  -2 928.735 296.831   9
  -4   8   2 280.703 176.406   5
  -4   8   1 202.342 203.926   7
  -4   8   1 489.426 213.649   6
   4   8  -1 251.191 178.223   9
  -4   8   1 669.003 205.942   5
  -4   8   0 3218.76 450.921   7
  -4   8   0 3116.05 449.741   6
   4   8   0 2918.95 429.379   9
  -4   8   0 3869.15 536.042  18
  -4   8  -1 139145. 3810.00   7
  -4   8  -1 127707. 4011.19   6
   4   8   1 134242. 3854.14   9
  -4   8  -1 137082. 4127.75  18
   4   8   1 135437. 3841.36   7
   4   8   2 1699.62 335.904   7
  -4   8  -2 1670.33 335.128  12
  -4   8  -2 1356.84 324.700   6
  -4   8  -2 1751.82 371.634  18
  -4   8  -3 6781.74 636.718  12
  -4   8  -3 8471.16 744.778   6
   4   8   3 7045.22 610.092  10
  -4   8  -3 7541.33 690.646  18
   4   8   3 7765.76 680.493   7
  -4  -8  -3 7615.41 688.714  17
  -4  -8  -4 1379.92 266.287  17
   4   8   4 1866.46 329.433   7
  -4   8  -4 1944.16 347.095  12
  -4   8  -4 1786.63 335.568   6
   4   8   4 1449.46 278.272  10
  -4   8  -5-123.970 149.950  12
  -4   8  -5-81.4687 131.272   6
   4   8   5 46.2797 116.889  10
  -4  -8  -5 119.334 105.557  17
  -4   8  -6 1924.48 219.319   6
   4  -9  -9 204.643 92.1582  22
  -4   9   8 1085.45 210.720   7
   4  -9  -8 944.707 182.616  22
   4   9  -8 1203.72 228.760  20
   4   9  -7 6.37834 148.935  16
   4  -9  -7-43.7196 92.0211  15
  -4   9   7 105.886 142.099   7
   4  -9  -7 305.020 170.252  22
   4   9  -7 99.6775 154.528  20
   4   9  -6 744.120 269.581  16
   4  -9  -6 468.747 170.069  15
  -4   9   6 481.722 215.418   7
   4   9  -6 152.033 175.341  20
   4   9  -5 2696.59 457.274  16
  -4   9   5 2430.89 408.452   7
   4   9  -4 8193.09 790.276  16
  -4   9   4 8189.48 724.594   7
   4   9  -4 7449.45 700.724   9
   4   9  -3 17822.9 1173.53  16
  -4   9   3 19964.9 1141.40   7
  -4   9   3 18139.8 993.244   6
  -4   9   3 16498.7 1009.79   5
   4   9  -3 18197.8 1120.35   9
  -4   9   2 18434.6 1087.36   7
  -4   9   2 18854.5 1054.84   6
  -4   9   2 17662.8 1035.70   5
   4   9  -2 19221.2 1147.72   9
  -4   9   1 28240.4 1338.76   7
  -4   9   1 25513.2 1313.34   6
  -4   9   1 27519.9 1297.22   5
   4   9  -1 27256.2 1385.91   9
  -4   9   0 2874.18 390.454   7
  -4   9   0 3093.76 442.394   6
   4   9   0 2425.67 411.048   9
  -4   9  -1 12406.0 896.905   6
   4   9   1 12515.0 836.052   9
  -4   9  -2 19031.7 1102.17   6
   4   9   2 16731.1 964.955   7
  -4   9  -3 19227.9 1057.99   6
   4   9   3 15892.4 933.505   7
  -4  -9  -3 17576.8 1006.65  17
  -4   9  -4 30499.1 1281.96   6
  -4  -9  -4 29375.6 1223.05  17
  -4   9  -5 42.3454 105.037   6
  -4  -9  -5 318.686 110.824  17
   4 -10  -8 1888.72 203.320  22
   4  10  -8 2287.32 256.791  20
   4  10  -7 15798.7 864.719  16
  -4  10   7 18106.3 877.076   7
   4 -10  -7 16195.6 737.849  22
   4  10  -7 15645.9 835.977  20
   4  10  -6 5082.68 540.468  16
  -4  10   6 4407.07 460.601   7
   4 -10  -6 3443.59 337.570  22
   4  10  -6 4130.10 458.689  20
   4  10  -5 16302.2 1039.50  16
  -4  10   5 15631.3 935.069   7
   4  10  -4 86060.7 2904.91  16
  -4  10   4 86554.9 2761.04   7
   4  10  -4 84836.3 2782.70   9
  -4  10   3 6201.61 582.195   7
   4  10  -3 5205.16 581.301   9
  -4  10   2 92728.3 2881.20   7
  -4  10   2 92262.9 2868.13   6
   4  10  -2 95802.8 3063.93   9
  -4  10   1 13795.2 826.098   7
  -4  10   1 13859.7 887.419   6
   4  10  -1 14140.7 946.914   9
  -4  10   0 1209.64 289.532   6
   4  10   0 1279.44 303.740   9
  -4  10  -1 1846.95 345.304   6
   4  10   1 1738.59 316.136   9
  -4  10  -2 6558.53 579.796   6
  -4 -10  -2 5723.65 554.022  17
  -4 -10  -3 244.396 172.516  17
  -4  10  -3 431.477 199.894   6
  -4 -10  -4 45.5692 89.5746  17
  -4  10  -4-98.1529 117.171   6
  -4  11   7 25697.6 953.493   7
   4  11  -7 22240.8 920.618  20
  -4  11   6 3343.19 352.906   7
   4  11  -6 2847.78 347.851  20
  -4  11   5 16470.1 857.449   7
   4  11  -5 13737.3 841.595  20
  -4  11   4 3592.56 400.671   7
   4  11  -4 3240.28 416.248   9
  -4  11   3 2759.80 354.206   7
   4  11  -3 2800.80 409.138   9
  -4  11   2-42.3689 119.672   7
   4  11  -2 174.119 184.195   9
  -4  11   2 100.575 116.427   8
  -4  11   1 8667.50 551.481   7
  -4  11   1 8494.18 638.818   6
   4  11  -1 8794.07 699.144   9
  -4  11   0 1042.67 252.151   6
   4  11   0 417.449 179.756   9
  -4  11  -1 3247.41 388.938   6
   4  11   1 3243.76 368.549   9
  -4 -11  -2 232.292 144.615  17
  -4  11  -2 578.432 191.150   6
  -4  11  -3 3318.72 317.607   6
  -4 -11  -3 3566.37 326.818  17
  -4  12   6 4482.76 319.421   7
   4  12  -6 3480.18 308.520  20
  -4  12   5 15845.8 719.678   7
   4  12  -5 15865.6 784.533  20
  -4  12   4 1658.73 238.738   7
   4  12  -4 1210.09 239.915  20
  -4  12   3 1370.23 208.359   7
   4  12  -3 1516.28 273.755   9
  -4  12   2 543.649 143.177   7
   4  12  -2 811.704 224.644   9
  -4  12   2 566.667 144.883   8
   4  12  -1 392.565 181.556   9
  -4  12   1 164.762 114.315   8
   4  12   0 3642.40 382.855   9
  -4  12   0 4887.34 402.625   8
  -4  12  -1 25367.1 973.691   8
  -4 -12  -1 22999.8 961.569  17
  -4  12  -2 9676.85 510.121   8
  -4 -12  -2 9317.36 508.039  17
   4  13  -3 2417.27 241.595  20
   5   0 -10 1488.15 234.476  11
   5   0 -10 1299.00 213.053  22
   5   0  -9 90.6965 122.603  15
   5   0  -9 142.955 158.839  11
   5   0  -9-51.8718 126.743  22
   5   0  -8 185.501 201.094  11
   5   0  -7 136.244 256.408  11
   5   0  -6 417.514 277.742  11
   5   0  -6 548.696 235.189  21
   5   0  -5 307.617 240.061  11
   5   0  -5 102.191 250.885  21
   5   0  -4 3017.03 456.312  11
   5   0  -4 2043.27 403.343  21
   5   0  -3 90.7756 165.501  11
   5   0  -3-88.4550 208.267  10
   5   0  -3 215.569 229.950  21
   5   0  -2 14510.6 897.440  11
   5   0  -2 14421.8 1043.37  10
   5   0  -2 14086.1 977.358  21
   5   0  -1 496.603 280.576  10
   5   0  -1-126.198 198.838  21
   5   0   0 79033.8 2849.79  10
   5   0   0 81757.5 2735.86  21
   5   0   1-109.129 225.381  10
   5   0   1 42.5821 151.958  21
   5   0   2 8056.68 766.929  10
   5   0   3-183.699 209.827  10
   5   0   4 970.434 269.788  10
   5   0   5 145.552 153.511  10
   5   0   6 14387.8 626.402  10
  -5   0  -6 14543.6 662.562  18
   5  -1 -10 2361.39 265.309  15
   5   1 -10 2738.68 296.976  11
   5  -1 -10 2403.34 294.211  11
   5   1 -10 2588.85 291.655  22
   5  -1 -10 2449.48 276.897  22
   5  -1  -9 1756.02 286.843  15
   5  -1  -9 1576.20 294.008  11
   5   1  -9 1917.78 339.368  11
   5   1  -9 1664.82 264.611  22
   5  -1  -9 1952.55 293.268  22
   5  -1  -8 1040.34 324.942  11
   5   1  -8 1170.91 338.882  11
   5  -1  -7 1050.38 332.137  11
   5   1  -7 1440.88 362.316  11
   5  -1  -6 1754.35 399.619  11
   5   1  -6 2017.22 409.014  11
   5  -1  -6 2209.68 428.259  21
   5   1  -6 2922.36 452.442  21
  -5   1   5 37800.0 1596.59   7
   5  -1  -5 38573.0 1810.97  11
   5   1  -5 41250.2 1836.66  11
   5  -1  -5 40313.9 1872.86  21
   5   1  -5 41211.4 1832.09  21
   5  -1  -4 46451.0 1971.13  11
   5   1  -4 45713.1 1994.02  10
   5  -1  -4 47319.1 2033.98  21
   5   1  -4 47901.1 1996.76  21
   5  -1  -3 32074.3 1495.90  11
   5  -1  -3 30162.0 1604.34  10
   5   1  -3 29447.3 1539.21  10
   5  -1  -3 29853.2 1527.54  21
   5   1  -3 30091.8 1509.11  21
   5   1  -2 4853.14 601.330  10
   5  -1  -2 4908.62 620.996  10
   5  -1  -2 4726.16 580.470  21
   5   1  -2 4763.63 576.070  21
   5  -1  -1 8645.96 793.371  10
   5   1  -1 8410.18 781.152  10
   5  -1  -1 8647.16 744.746  21
   5   1  -1 8117.00 728.770  21
   5  -1   0 79580.2 2865.14  10
   5   1   0 81633.9 2872.67  10
   5  -1   0 81027.6 2713.32  21
   5   1   0 79140.3 2730.91  21
   5  -1   1 3402.25 532.864  10
   5   1   1 2314.08 440.530  10
   5  -1   1 3167.03 417.692  21
   5   1   1 3085.85 437.056  21
   5  -1   2 5191.05 607.499  10
   5   1   2 6422.70 673.592  10
   5   1   2 6287.20 561.660  21
   5  -1   3 18602.6 1123.59  10
   5   1   3 19824.4 1178.37  10
   5  -1   4 19376.4 1052.58  10
   5   1   4 20293.6 1112.72  10
   5  -1   5 10468.3 639.657  10
   5   1   5 10853.8 704.242  10
  -5   1  -5 11631.4 748.129  18
   5   1   6 11968.4 592.589  10
  -5   1  -6 10354.9 540.592  18
  -5  -1  -6 10719.5 549.518  18
   5  -2 -10 4518.06 382.084  15
   5  -2 -10 4596.26 391.487  11
   5   2 -10 4410.51 355.867  11
   5   2 -10 4101.77 354.683  22
   5  -2 -10 4489.13 357.046  22
   5  -2  -9 1538.95 274.773  15
   5  -2  -9 1300.85 263.695  11
   5   2  -9 1406.27 295.183  11
   5   2  -9 1685.39 262.575  22
   5  -2  -8 22926.6 1180.86  15
   5  -2  -8 20552.0 1193.94  11
   5   2  -8 22578.0 1260.26  11
   5  -2  -7 30353.2 1560.40  11
   5   2  -7 31856.9 1570.35  11
   5   2  -7 29047.7 1372.74  21
   5  -2  -6 3762.51 554.260  11
   5   2  -6 4113.40 576.763  11
   5   2  -6 3647.62 491.325  21
  -5   2   5 36718.0 1618.97   7
   5  -2  -5 35220.3 1747.03  11
   5  -2  -5 39642.4 1866.49  21
   5   2  -5 40066.2 1761.14  21
   5   2  -5 40715.4 1758.06  20
  -5   2   4 4471.90 542.430   7
   5  -2  -4 4421.38 560.518  11
   5   2  -4 4946.25 614.450  10
   5   2  -4 5421.97 603.330  21
   5  -2  -4 4449.12 580.348  21
   5   2  -4 5560.88 591.590  20
   5  -2  -3 112120. 3523.10  11
   5  -2  -3 114182. 3780.87  10
   5   2  -3 115817. 3673.93  10
   5  -2  -3 114331. 3687.07  21
   5   2  -3 121757. 3674.72  21
   5   2  -3 122013. 3451.16  20
   5  -2  -2 26081.3 1470.90  10
   5   2  -2 27625.0 1453.21  10
   5  -2  -2 26495.2 1425.67  21
   5   2  -2 28358.1 1442.89  21
  -5  -2   2 29356.4 1270.44  17
   5  -2  -1 49486.1 2101.44  10
   5   2  -1 50624.3 2070.88  10
   5  -2  -1 50078.4 2010.96  21
  -5  -2   1 47359.3 1862.58  17
   5  -2   0 2704.59 461.373  10
   5   2   0 3708.48 519.238  10
   5  -2   0 3100.52 430.040  21
  -5  -2   0 2876.50 433.347  17
   5  -2   1 3023.85 482.586  10
   5   2   1 3090.60 488.688  10
  -5  -2  -1 2852.95 441.976  17
   5  -2   2 24534.5 1331.39  10
   5   2   2 26749.2 1419.35  10
   5  -2   3 17395.9 1034.24  10
   5   2   3 16220.2 1049.73  10
   5  -2   4 16200.3 894.741  10
   5   2   4 16317.1 995.174  10
   5   2   5 285.486 177.260  10
  -5   2  -5 457.222 184.865  18
   5   2   6 401.185 141.585  10
   5  -3 -10 15547.5 747.218  15
   5   3 -10 14966.2 692.325  22
   5  -3 -10 15039.0 658.988  22
   5  -3  -9 3094.90 389.666  15
   5  -3  -9 3525.81 420.729  11
   5   3  -9 2467.60 345.541  11
   5  -3  -8 30197.5 1405.40  15
   5  -3  -8 29984.8 1430.97  11
   5   3  -8 29403.3 1426.34  11
   5  -3  -7 1919.58 389.375  11
   5   3  -7 2094.55 409.968  11
  -5   3   6 17686.5 1012.35   7
   5  -3  -6 18319.7 1180.95  11
   5   3  -6 19754.7 1106.55  21
   5   3  -6 20614.9 1197.96  20
  -5   3   5 9201.85 752.508   7
   5  -3  -5 8984.28 821.070  11
   5   3  -5 10040.8 806.315  21
   5   3  -5 9133.05 782.605  20
  -5   3   4 93859.4 3133.26   7
   5  -3  -4 91100.1 3102.94  11
   5   3  -4 96814.2 3132.56  10
   5  -3  -4 90195.9 3224.26  21
   5   3  -4 98046.7 3137.93  21
   5   3  -4 97811.8 3069.37  20
   5  -3  -3 376.752 176.193  11
   5   3  -3 381.795 169.512  10
   5  -3  -3 234.024 228.775  21
   5   3  -3 558.911 237.144  21
   5   3  -3 520.087 233.554  20
   5  -3  -2 12517.8 969.758  10
   5   3  -2 11405.0 877.289  10
   5  -3  -2 11215.9 898.003  21
  -5  -3   2 12604.6 791.491  17
   5  -3  -1 2340.09 430.784  10
   5   3  -1 2516.60 445.176  10
   5  -3  -1 2865.19 461.874  21
  -5  -3   1 2851.96 421.407  17
   5  -3   0 42232.5 1888.75  10
   5   3   0 46144.7 1940.73  10
   5  -3   0 44829.1 1802.50  21
  -5  -3   0 43373.1 1795.57  17
   5  -3   1 10622.4 845.413  10
   5   3   1 11275.3 890.193  10
  -5  -3  -1 11442.8 861.445  17
   5  -3   2 10252.1 795.769  10
   5   3   2 10359.3 839.276  10
  -5  -3  -2 9346.50 775.903  17
   5  -3   3 26966.0 1268.33  10
   5   3   3 29228.5 1435.58  10
   5   3   4 9825.92 752.788  10
  -5   3  -4 9042.87 720.306  18
   5   3   5 14532.9 831.607  10
  -5   3  -5 14737.3 811.457  18
   5   3   6 598.180 151.388  10
   5  -4 -10 3217.91 313.657  15
   5   4 -10 2617.36 253.560  22
   5  -4  -9 5107.18 476.486  15
   5   4  -9 4370.18 430.029  11
   5  -4  -8 3925.38 486.660  15
   5   4  -8 4315.92 497.465  11
   5  -4  -8 3865.39 479.744  11
  -5   4   7 28800.6 1263.61   7
   5  -4  -7 31635.7 1513.41  11
   5   4  -7 28846.7 1466.85  20
  -5   4   6 112114. 3455.95   7
   5  -4  -6 120479. 3678.83  11
   5   4  -6 119781. 3453.21  21
   5   4  -6 117454. 3622.40  20
  -5   4   5 10903.7 842.675   7
   5  -4  -5 12231.5 920.274  11
   5   4  -5 12259.1 859.990  21
   5   4  -5 11718.6 876.726  20
  -5   4   4 5637.58 636.897   7
   5  -4  -4 6115.91 630.233  11
   5   4  -4 5138.48 567.700  21
   5   4  -4 6414.63 635.131  20
  -5   4   3 1509.82 342.446   7
   5  -4  -3 1464.72 310.779  11
   5   4  -3 1576.99 345.178  10
   5   4  -3 1962.47 345.621  20
   5   4  -2 130861. 3858.12  10
   5  -4  -2 124648. 3895.99  21
  -5   4   2 124134. 3679.52  18
  -5  -4   2 128160. 3579.57  17
  -5  -4   1 193.752 170.385  17
   5  -4  -1-240.437 244.589  10
   5   4  -1 132.661 201.738  10
   5  -4  -1 3.40601 152.051  21
  -5   4   1 96.5376 179.870  18
   5  -4   0 27948.7 1430.01  10
   5   4   0 29031.7 1448.82  10
  -5   4   0 28358.9 1482.16  18
  -5  -4   0 27184.8 1366.71  17
   5   4   1 4600.91 566.456  10
   5  -4   1 4141.24 498.550  10
  -5   4  -1 4794.02 599.045  18
  -5  -4  -1 3848.27 510.889  17
   5  -4   2 73630.7 2459.13  10
   5   4   2 76447.0 2647.95  10
  -5   4  -2 75603.1 2727.73  18
  -5  -4  -2 74508.0 2566.55  17
   5   4   3 623.097 214.157  10
  -5   4  -3 1026.08 289.008  18
  -5  -4  -3 1147.57 278.114  17
   5   4   4 16031.2 949.246  10
  -5   4  -4 14557.4 915.397  18
   5   4   5 4312.78 424.933  10
  -5   4  -5 3223.89 339.423  18
   5   4   6 956.197 158.316  10
   5  -5  -9 2100.25 301.280  15
   5   5  -9 1488.78 237.244  11
   5  -5  -8 14723.7 887.797  15
   5   5  -8 13444.0 841.177  11
   5  -5  -7 6121.43 605.931  15
  -5   5   7 5397.44 504.790   7
   5  -5  -7 5412.46 561.062  11
   5   5  -7 4821.46 554.447  20
  -5   5   6 6584.81 615.498   7
   5  -5  -6 6534.46 650.248  11
   5   5  -6 6854.98 660.116  20
  -5   5   5 6629.29 658.721   7
   5  -5  -5 6825.20 667.639  11
   5   5  -5 7676.66 641.292  21
   5   5  -5 6833.76 671.125  20
  -5   5   4 459.486 243.999   7
   5  -5  -4 783.564 263.232  11
   5   5  -4 265.205 171.138  21
   5   5  -4 623.890 247.238  20
  -5   5   3 9403.54 806.105   7
   5  -5  -3 8853.83 663.299  11
   5   5  -3 8010.95 664.953  20
  -5  -5   2 1254.78 274.803  17
  -5   5   2 864.453 303.658   7
   5   5  -2 1823.43 362.408  10
  -5   5   2 1354.59 299.372  18
  -5  -5   1 222.152 180.685  17
   5   5  -1 725.071 252.705  10
  -5   5   1 425.355 230.000  18
  -5  -5   0 22.3958 162.735  17
  -5   5   0 77.0484 141.162   6
   5   5   0 136.677 188.792  10
  -5   5   0-160.125 177.315  18
  -5  -5  -1 538.318 242.082  17
   5   5   1 351.700 234.116  10
  -5   5  -1 572.821 267.353  18
   5   5   2 395.500 215.316  10
  -5   5  -2 292.759 246.323  18
  -5  -5  -2 154.453 201.753  17
   5   5   3 15276.0 954.080  10
  -5   5  -3 14682.9 969.139  18
  -5  -5  -3 15113.8 928.079  17
   5   5   4 163.460 174.080  10
  -5   5  -4 253.451 230.857  18
  -5   5  -5 12198.9 663.021   6
   5   5   5 13299.4 719.928  10
  -5   5  -5 13155.0 659.163  18
   5  -6  -9 10428.3 608.117  15
   5   6  -9 8685.57 499.466  11
   5  -6  -8 41.7035 151.186  15
  -5   6   8 120.154 105.607   7
   5   6  -8 248.373 150.977  11
   5   6  -8 447.548 215.768  20
   5  -6  -7 1039.49 264.308  15
  -5   6   7 756.849 187.118   7
   5   6  -7 1472.92 312.200  20
  -5   6   6 21785.9 1149.68   7
   5  -6  -6 22600.9 1191.59  11
   5   6  -6 22287.4 1197.37  20
  -5   6   5 4182.12 514.158   7
   5  -6  -5 3338.06 449.394  11
   5   6  -5 4269.34 453.928  21
   5   6  -5 3697.38 489.559  20
  -5   6   4 3085.04 472.589   7
   5  -6  -4 3744.87 458.042  11
   5   6  -4 3479.33 443.786  21
   5   6  -4 3163.40 447.068  20
  -5   6   3 15785.0 1052.75   7
   5   6  -3 15636.7 939.276  20
  -5   6   2 14470.2 1008.10   7
  -5   6   2 14013.2 876.846  18
  -5  -6   2 13209.3 814.759  17
  -5   6   1 12836.7 939.021   7
  -5   6   1 11779.9 859.441  18
  -5  -6   1 10671.8 773.659  17
  -5  -6   0 2824.59 413.228  17
  -5   6   0 3303.75 456.869   7
  -5   6   0 3391.08 422.024   6
   5   6   0 3641.99 461.201  10
  -5   6   0 3914.77 525.422  18
  -5   6  -1 4286.98 497.846   7
   5   6   1 4192.67 490.193  10
  -5   6  -1 3387.13 443.029   6
  -5   6  -1 4827.67 575.296  18
  -5  -6  -1 4421.69 514.685  17
  -5  -6  -2 999.924 270.924  17
  -5   6  -2 1128.71 245.998   7
  -5   6  -2 1149.32 290.945   6
   5   6   2 691.615 247.854  10
  -5   6  -2 902.661 305.967  18
  -5   6  -3 2964.85 394.027   6
   5   6   3 2261.44 358.582  10
  -5   6  -3 2713.17 403.730  18
  -5  -6  -3 2273.29 338.292  17
  -5   6  -4 5717.55 479.062   6
   5   6   4 5459.55 481.539  10
  -5   6  -4 5744.68 483.474  18
  -5   6  -5 6339.50 408.754   6
   5   6   5 5891.94 413.089  10
   5  -7  -8 5398.00 439.249  15
  -5   7   8 5309.43 400.651   7
   5   7  -8 5352.10 438.118  11
   5   7  -8 5167.51 456.992  20
   5  -7  -7 6274.10 519.960  15
  -5   7   7 6292.18 518.253   7
   5   7  -7 6405.88 562.351  20
   5  -7  -6 3995.14 433.818  15
  -5   7   6 4159.39 468.265   7
   5   7  -6 3631.14 441.816  20
  -5   7   5 5607.18 567.538   7
   5   7  -5 5813.85 570.150  20
  -5   7   4 154.272 226.574   7
   5   7  -4-138.326 154.127  21
   5   7  -4 365.021 207.251  20
  -5   7   3 5519.52 600.567   7
   5   7  -3 5696.54 535.586  20
  -5   7   2 7595.96 688.550   7
  -5  -7   2 6650.49 543.943  17
  -5  -7   1 599.349 209.901  17
  -5   7   1 575.703 239.733   7
  -5   7   1 264.587 159.874   6
  -5   7   1 862.861 247.365  18
  -5  -7   0 1771.58 315.669  17
  -5   7   0 2439.42 384.574   7
  -5   7   0 2532.30 362.424   6
  -5   7   0 2680.23 438.975  18
  -5   7  -1 39010.8 1544.22   7
  -5   7  -1 39766.7 1599.57   6
   5   7   1 37443.1 1546.53  10
  -5   7  -1 41695.2 1733.53  18
  -5  -7  -1 39174.6 1626.11  17
  -5  -7  -2 2010.03 350.645  17
  -5   7  -2 2255.90 336.918   6
   5   7   2 2024.17 318.368  10
  -5   7  -2 1769.78 332.453  18
  -5   7  -3 462.820 166.722   6
   5   7   3 405.718 115.235  10
  -5   7  -3 732.920 225.632  18
  -5  -7  -3 878.738 231.898  17
  -5   7  -4 7107.91 477.999   6
   5   7   4 6564.90 451.778  10
  -5   8   8 712.441 142.874   7
   5   8  -8 306.337 114.978  11
   5  -8  -7 28341.6 1076.79  15
  -5   8   7 30478.7 1174.02   7
   5   8  -7 27609.0 1186.66  20
   5  -8  -6 104.332 114.277  15
  -5   8   6 184.966 129.176   7
   5   8  -6 495.286 191.450  20
   5  -8  -5 56.4706 127.562  15
  -5   8   5-161.451 166.577   7
   5   8  -5 11.1066 160.689  20
   5  -8  -4-344.997 146.725  15
  -5   8   4 4.06210 162.828   7
   5   8  -4 125.083 155.228  21
   5   8  -4 202.370 157.619  20
  -5   8   3 9461.43 748.767   7
   5   8  -3 9255.13 660.166  20
  -5  -8   2 1236.12 231.180  17
  -5   8   2 1464.59 317.466   7
  -5   8   1 26609.9 1264.35   7
  -5   8   1 26851.4 1154.56   6
  -5  -8   1 25661.6 1175.11  17
  -5   8   0 8105.57 605.296   7
  -5   8   0 6953.73 558.438   6
  -5  -8   0 8242.18 638.040  17
  -5  -8  -1-2.41462 152.164  17
  -5   8  -1 45.3918 119.569   7
  -5   8  -1 376.698 195.076   6
  -5  -8  -2 123.961 158.688  17
  -5   8  -2 195.685 145.145   6
  -5   8  -3 3624.47 347.765   6
  -5  -8  -3 3451.36 350.567  17
  -5   8  -4-66.4265 70.1109   6
  -5   9   7 684.515 154.210   7
   5   9  -7 686.001 157.060  11
   5   9  -7 710.721 185.731  20
  -5   9   6 1476.55 232.804   7
   5   9  -6 1519.74 269.971  20
  -5   9   5 4729.38 451.042   7
   5   9  -5 4168.75 427.646  20
  -5   9   4 14634.3 838.801   7
   5   9  -4 12874.8 769.938  20
  -5   9   3 18067.9 948.359   7
   5   9  -3 15835.5 852.351  21
   5   9  -3 17135.9 867.569  20
  -5  -9   2 525.481 144.459  17
  -5   9   2 581.656 200.639   7
  -5  -9   1 1010.40 207.256  17
  -5   9   1 1810.46 286.119   7
  -5   9   1 1687.86 255.924   6
  -5  -9   0 471.389 167.925  17
  -5   9   0 1002.48 198.210   7
  -5   9   0 764.398 181.558   6
  -5   9  -1 10598.5 630.998   6
  -5  -9  -1 9681.01 643.847  17
  -5   9  -2 836.065 185.373   6
  -5  -9  -2 561.931 165.573  17
  -5   9  -3 850.566 147.913   6
  -5  -9  -3 565.975 127.457  17
  -5  10   6 1578.41 214.974   7
   5  10  -6 1400.34 222.270  20
  -5  10   5 321.140 125.374   7
   5  10  -5 319.618 149.776  20
  -5  10   4 4159.54 390.290   7
   5  10  -4 3648.07 358.245  20
  -5  10   3 1783.70 261.092   7
   5  10  -3 1381.19 219.830  20
  -5 -10   2 1213.13 179.628  17
  -5  10   2 1481.07 232.025   7
  -5 -10   1 15.8890 95.4121  17
  -5  10   1 125.679 97.4512   7
  -5 -10   0 1138.76 196.701  17
  -5  10   0 994.259 173.760   6
  -5  10  -1 2655.60 267.627   6
  -5 -10  -1 2584.67 271.848  17
  -5 -10  -2 20985.1 798.635  17
  -5  11   5 16755.6 658.396   7
  -5  11   4 15147.3 634.656   7
   5  11  -4 12947.9 600.934  20
  -5  11   3 117.609 86.5691   7
   6   0  -9-18.4575 62.7822  15
   6   0  -9 31.1693 99.9752  11
   6   0  -8 2051.65 256.628  15
   6   0  -8 2303.93 332.804  11
   6   0  -7-23.7634 178.650  11
   6   0  -6 1398.29 316.111  11
   6   0  -5 152.213 203.014  11
   6   0  -5 107.838 207.263  21
  -6   0   4 8519.57 656.970   7
   6   0  -4 8132.78 694.280  11
   6   0  -4 9039.99 792.559  21
   6   0  -3 254.318 160.969  11
   6   0  -3 22.5600 200.490  21
   6   0  -2 913.446 318.482  10
   6   0  -2 746.277 298.732  21
   6   0  -1 93.9181 213.871  10
   6   0  -1 45.4696 196.691  21
   6   0   0 2545.97 423.461  10
   6   0   0 1137.94 268.572  21
   6   0   1-220.844 232.771  10
   6   0   1 95.3925 113.371  21
   6   0   2 66616.4 2223.24  10
   6   0   3 106.460 119.543  10
  -6   0  -4 316.396 111.709  18
   6  -1  -9 8842.65 470.269  15
   6  -1  -9 8721.99 533.753  11
   6   1  -9 9137.25 545.701  11
   6   1  -8 2553.85 267.058  15
   6  -1  -8 2168.12 297.415  15
   6  -1  -8 1988.72 320.862  11
   6   1  -8 2424.87 344.797  11
   6  -1  -7 7843.98 658.127  11
   6   1  -7 7599.51 667.650  11
   6  -1  -6 59439.6 2167.29  11
   6   1  -6 57112.9 2169.02  11
   6   1  -6 55453.9 2106.63  21
  -6   1   5 21223.2 1028.25   7
   6  -1  -5 22828.2 1234.13  11
   6   1  -5 25016.3 1297.05  11
   6  -1  -5 24524.5 1332.74  21
   6   1  -5 23658.5 1288.50  21
  -6   1   4 31144.2 1409.82   7
   6  -1  -4 33814.0 1499.84  11
   6   1  -4 30940.9 1477.23  11
   6  -1  -4 34132.2 1646.62  21
   6   1  -4 35859.4 1646.89  21
   6   1  -3 9146.14 698.555  11
   6  -1  -3 9761.25 835.285  21
   6   1  -3 9796.16 825.152  21
   6  -1  -2 545.403 203.968  10
   6   1  -2 639.190 265.667  10
   6  -1  -2 732.233 279.967  21
   6   1  -2 802.283 296.463  21
   6  -1  -1 1450.60 365.171  10
   6   1  -1 1953.70 398.414  10
   6  -1  -1 1265.29 301.442  21
   6   1  -1 1279.30 312.719  21
   6  -1   0 28881.0 1449.41  10
   6   1   0 28018.9 1407.67  10
   6  -1   0 27561.8 1265.39  21
   6   1   0 28992.9 1328.17  21
   6  -1   1-79.1322 190.691  10
   6   1   1 22.8396 180.634  10
   6   1   1-41.2896 122.373  21
   6  -1   2 7355.69 587.676  10
   6   1   2 6994.79 604.301  10
   6  -1   3 1636.36 232.221  10
   6   1   3 1820.13 270.926  10
  -6   1  -3 2012.19 286.491  18
  -6   1  -4 3468.02 291.163  18
  -6  -1  -4 3690.06 307.943  18
   6  -2  -9 822.369 152.513  15
   6  -2  -9 833.533 166.852  11
   6   2  -9 531.230 149.271  11
   6  -2  -8 10236.9 634.836  15
   6  -2  -8 11576.8 709.039  11
   6   2  -8 10694.9 710.498  11
   6  -2  -7 1015.54 268.401  11
   6   2  -7 1255.42 286.402  11
   6   2  -6 8808.41 729.794  11
   6   2  -6 7719.64 665.074  21
  -6   2   5 10510.6 701.050   7
   6  -2  -5 9745.17 758.698  11
   6   2  -5 11164.8 825.240  11
   6   2  -5 10338.6 808.861  21
  -6   2   4 17021.7 1002.68   7
   6  -2  -4 17398.5 991.366  11
   6   2  -4 18338.5 1069.53  11
   6  -2  -4 17371.5 1122.78  21
   6   2  -4 18555.2 1124.44  21
  -6   2   3 78164.2 2723.27   7
   6   2  -3 84435.9 2656.82  11
   6   2  -3 79552.3 2773.48  10
   6  -2  -3 81454.8 2842.91  21
   6   2  -3 87221.6 2856.31  21
   6   2  -2 10534.3 850.685  10
   6  -2  -2 9159.28 781.139  21
   6   2  -2 10796.1 828.624  21
   6  -2  -1 6283.48 652.560  10
   6   2  -1 5529.66 600.606  10
   6  -2  -1 6520.31 605.693  21
   6   2  -1 6290.48 625.482  21
  -6   2   1 6108.17 559.948  18
   6  -2   0 9630.27 779.012  10
   6   2   0 8347.29 727.735  10
   6  -2   0 8524.82 621.955  21
   6   2   0 8325.57 666.621  21
  -6   2   0 10411.7 755.615  18
   6  -2   1 6726.15 614.602  10
   6   2   1 7336.01 649.405  10
   6   2   1 7612.07 569.118  21
  -6   2  -1 8029.92 652.846  18
   6  -2   2 1070.31 231.761  10
   6   2   2 1022.71 245.841  10
  -6   2  -2 734.727 231.168  18
   6  -2   3 8710.23 488.649  10
   6   2   3 9776.96 610.568  10
  -6   2  -3 9365.67 600.351  18
   6  -3  -9 36.0907 70.7465  15
   6   3  -9 97.0663 74.4619  11
   6  -3  -8 2722.99 304.758  15
   6  -3  -8 2567.39 317.921  11
   6   3  -8 1917.19 287.753  11
   6  -3  -7 13490.7 810.690  11
   6   3  -7 13844.6 859.563  11
  -6   3   6 504.411 147.215   7
   6   3  -6 224.676 193.119  11
   6   3  -6 613.398 216.960  21
  -6   3   5 173.938 160.145   7
   6  -3  -5 121.316 158.065  11
   6   3  -5 370.264 200.492  11
   6   3  -5 276.722 176.694  21
  -6   3   4 673.776 228.966   7
   6  -3  -4 637.280 200.410  11
   6   3  -4 1142.51 290.739  11
   6   3  -4 660.675 251.727  21
  -6   3   3 4476.15 519.094   7
   6   3  -3 4028.69 463.898  11
   6   3  -3 3206.70 465.169  21
  -6   3   2 7773.12 702.646   7
   6   3  -2 7589.24 685.995  10
   6   3  -2 7757.03 688.638  21
   6   3  -1 110.000 194.565  10
   6   3  -1 216.599 191.381  21
  -6   3   1 184.185 158.763  18
   6   3   0 3246.48 439.608  10
   6   3   0 2875.38 384.728  21
  -6   3   0 3660.25 441.987  18
   6  -3   1 1688.56 296.068  10
   6   3   1 1428.00 294.005  10
   6   3   1 1615.26 287.706  21
  -6   3  -1 1526.68 300.383  18
   6   3   2 12127.5 760.106  10
   6   3   2 11930.7 610.413  21
  -6   3  -2 12228.7 755.710  18
  -6   3  -3 4444.18 331.723   7
   6   3   3 5186.72 430.082  10
  -6   3  -3 4635.88 393.860  18
   6  -4  -9 11405.4 527.672  15
   6  -4  -8 19962.9 868.335  15
   6   4  -8 18391.8 876.332  11
   6  -4  -7 6169.42 512.267  15
   6  -4  -7 6748.24 517.485  11
   6   4  -7 5856.91 526.608  11
  -6   4   6 471.849 165.618   7
   6  -4  -6 621.149 204.854  11
   6   4  -6 524.190 209.314  11
   6   4  -6 158.418 112.246  21
  -6   4   5 684.034 198.002   7
   6  -4  -5 1082.66 241.145  11
   6   4  -5 709.950 254.413  11
   6   4  -5 645.470 198.963  21
  -6   4   4 480.895 198.549   7
   6  -4  -4 438.395 145.983  11
   6   4  -4 708.366 232.605  11
   6   4  -4 373.660 194.805  21
  -6   4   3 161.034 185.683   7
   6   4  -3 494.245 215.338  11
   6   4  -3 443.582 236.537  21
  -6   4   2 2196.87 379.102   7
   6   4  -2 1271.81 240.976  11
   6   4  -2 1725.15 306.843  10
   6   4  -2 1721.92 328.163  21
  -6   4   1 53.9953 210.317   7
   6   4  -1-253.019 193.807  10
   6   4  -1-109.322 162.168  21
  -6   4   1 91.2583 185.710  18
  -6   4   0 158.913 199.255   7
   6   4   0 165.015 155.966  10
   6   4   0 358.871 185.541  21
  -6   4   0 392.921 202.780  18
  -6   4  -1 451.431 179.596   7
   6   4   1 574.658 205.352  10
   6   4   1 689.067 194.514  21
  -6   4  -1 625.781 230.145  18
  -6   4  -2 26780.3 1071.84   7
   6   4   2 27820.5 1173.23  10
   6   4   2 27580.3 1013.75  21
  -6   4  -2 29191.8 1179.99  18
   6   4   3 1545.29 221.643  10
  -6   4  -3 1537.95 216.541  18
   6  -5  -8 3222.99 299.865  15
   6   5  -8 2640.35 278.552  11
   6  -5  -7 14234.0 740.803  15
  -6   5   7 12904.0 592.953   7
   6   5  -7 13981.6 777.267  11
  -6   5   6-62.6278 100.554   7
   6   5  -6 109.841 163.184  11
  -6   5   5 10528.5 692.674   7
   6   5  -5 11935.9 772.396  11
   6   5  -5 9752.63 667.103  21
  -6   5   4 3617.80 430.803   7
   6   5  -4 3057.41 394.419  21
  -6   5   3-6.54456 153.658   7
   6   5  -3-15.2271 147.124  21
  -6   5   2 3101.53 408.813   7
   6   5  -2 3011.56 342.479  11
   6   5  -2 2884.98 369.925  10
   6   5  -2 3428.61 424.515  21
  -6   5   1-80.9839 151.331   7
   6   5  -1 265.485 184.623  10
   6   5  -1 156.697 158.058  21
  -6   5   1 468.488 172.829  18
  -6   5   0 2325.53 332.221   7
   6   5   0 2418.17 339.468  10
   6   5   0 2228.24 333.802  21
  -6   5   0 2756.01 354.418  18
  -6   5  -1 675.471 169.052   7
   6   5   1 830.646 206.220  10
   6   5   1 901.990 195.428  21
  -6   5  -1 934.368 226.289  18
  -6   5  -2 1747.54 209.230   7
   6   5   2 1262.03 212.553  10
   6   5   2 1607.14 203.933  21
  -6   5  -2 2067.82 271.275  18
   6  -6  -8 11856.2 523.511  15
   6  -6  -7 6988.01 446.452  15
  -6   6   7 6793.29 384.509   7
   6   6  -7 6876.97 485.561  11
   6  -6  -6 10040.9 590.597  15
  -6   6   6 9939.11 575.407   7
   6   6  -6 10603.4 658.461  11
  -6   6   5 2565.62 315.766   7
   6   6  -5 2972.19 357.461  11
   6   6  -5 2575.10 305.556  21
  -6   6   4 413.293 169.633   7
   6   6  -4 159.885 123.957  21
  -6   6   3 1867.40 306.356   7
   6   6  -3 2021.09 299.596  21
  -6   6   2 1294.90 290.558   7
   6   6  -2 993.245 240.335  21
  -6   6   1 3557.49 399.323   7
   6   6  -1 3307.65 389.411  21
  -6   6   0 8068.08 565.586   7
   6   6   0 7359.35 514.578  10
   6   6   0 7267.61 545.281  21
  -6   6  -1 1265.86 186.097   7
   6   6   1 1402.83 210.924  10
   6   6   1 1701.66 248.811  21
   6   7  -7-20.4689 75.8235  11
   6  -7  -6 7473.24 426.470  15
  -6   7   6 8431.58 478.290   7
   6   7  -6 8119.97 524.061  11
   6  -7  -5 8081.78 464.453  15
  -6   7   5 9486.23 572.019   7
   6   7  -5 8529.11 568.215  11
   6  -7  -4 222.230 98.5247  15
  -6   7   4 163.911 119.535   7
   6   7  -4 327.148 136.982  21
  -6   7   3 7180.96 534.579   7
   6   7  -3 6548.67 498.307  21
  -6   7   2 4730.77 431.015   7
   6   7  -2 4591.17 429.406  21
  -6   7   1 18447.5 859.057   7
   6   7  -1 17861.3 885.181  21
  -6   7   0 1560.10 208.073   7
   6   7   0 1446.21 227.865  21
   6   7   1 4702.95 357.279  21
   6   8  -6-40.3191 81.0949  11
  -6   8   5 56187.4 1625.95   7
   6   8  -5 54064.8 1656.70  11
  -6   8   4 201.965 110.303   7
  -6   8   3 2758.28 292.115   7
   6   8  -3 2098.01 246.073  21
  -6   8   2 3021.60 293.622   7
   6   8  -2 2492.75 235.726  11
   6   8  -2 2556.22 282.145  21
  -6   8   1 3888.60 304.612   7
   6   8  -1 4171.87 353.022  21
   6   8   0 34.5922 75.2058  21
   7   0  -6 62881.9 1701.17  11
  -7   0   3-25.0249 74.0131   7
  -7   0   2 6237.13 410.078   7
  -7   0   1-107.088 105.861   7
   7   1  -6 11881.9 536.227  11
   7   1  -5 217.060 86.8375  11
  -7   1   3 1271.18 186.709   7
   7   1  -3 1538.39 252.729  21
  -7   1   2 1571.76 217.158   7
  -7  -1   2 1349.10 181.179   7
   7   1  -2 1778.50 247.877  21
  -7   1   1 1153.56 185.841   7
  -7  -1   1 630.683 122.589   7
  -7   2   4 4020.77 290.070   7
   7   2  -4 4325.75 387.874  21
  -7   2   3-67.3246 79.9160   7
   7   2  -3-100.900 134.317  21
  -7   2   2 8716.91 496.854   7
   7   2  -2 8720.22 534.024  21
  -7   2   1 53653.8 1582.47   7
   7   2  -1 53052.2 1554.91  21
   7  -3  -6 10584.9 493.227  15
  -7   3   4 6652.60 377.389   7
   7   3  -4 6760.32 454.082  21
  -7   3   3 290.660 105.859   7
   7   3  -3 385.766 141.680  21
  -7   3   2 4897.10 355.382   7
   7   3  -2 5099.67 387.764  21
  -7   3   1 73.0953 73.1931   7
   7   4  -4 16137.1 686.512  21
  -7   4   3 3500.14 277.126   7
   7   4  -3 3024.32 285.842  21
  -7   4   2 562.909 116.768   7
   7   4  -2 424.652 117.130  21
   0   0   0    0.00    0.00   0
TITL SH29Ra in P2(1)/c
REM P2(1)/c (#14 in standard setting)
CELL 1.54184   5.867151  12.727954  10.275612  90.0000 106.0200  90.0000
ZERR    4.00   0.000150   0.000260   0.000252   0.0000   0.0026   0.0000
LATT  1
SYMM -x, y+1/2,-z+1/2
SFAC C H O
UNIT 28.00 40.00 16.00
TREF
HKLF 4
END
;
_shelx_res_checksum     3177
_shelx_res_file
;
TITL SH29Ra in P2(1)/c  29 April recollect
REM P2(1)/c (#14 in standard setting)
CELL 1.54184   5.867151  12.727954  10.275612  90.0000 106.0200  90.0000
ZERR    4.00   0.000150   0.000260   0.000252   0.0000   0.0026   0.0000
LATT  1
SYMM -x, y+1/2,-z+1/2
SFAC C H O
UNIT 28.00 40.00 16.00
L.S. 6
BOND $H
ACTA
HTAB
CONF
Temp -153
SIZE 0.40 0.20 0.20
FMAP 2
PLAN 20
REM Instructions for potential hydrogen bonds
EQIV $1 -x+1, -y+1, -z+1
HTAB C1 O3_$1
rem  EXTI    0.001332
WGHT    0.043400    0.194100
FVAR      13.49652
O1    3    0.250869    0.233532    0.376830    11.00000    0.01824    0.01482 =
         0.02119    0.00080    0.00650    0.00030
O2    3    0.013992    0.103616    0.274995    11.00000    0.03462    0.01846 =
         0.02939   -0.00582    0.01214   -0.00521
O3    3    0.328053    0.404246    0.323222    11.00000    0.02043    0.01744 =
         0.01628    0.00129    0.00586   -0.00287
O4    3    0.045095    0.352371    0.136772    11.00000    0.02617    0.02328 =
         0.01718   -0.00090    0.00427   -0.00406
C1    1    0.400361    0.361081    0.551626    11.00000    0.02176    0.02572 =
         0.01631    0.00188    0.00320   -0.00405
AFIX 137
H1A   2    0.351762    0.318460    0.618783    11.00000   -1.50000
H1B   2    0.395852    0.435625    0.574663    11.00000   -1.50000
H1C   2    0.561958    0.341833    0.551356    11.00000   -1.50000
AFIX   0
C2    1    0.233761    0.341617    0.413535    11.00000    0.01907    0.01413 =
         0.01728    0.00068    0.00613   -0.00147
C3    1   -0.029696    0.362724    0.402696    11.00000    0.01892    0.01836 =
         0.01967   -0.00214    0.00688    0.00026
AFIX  23
H3A   2   -0.052558    0.375839    0.493226    11.00000   -1.20000
H3B   2   -0.088216    0.424320    0.344182    11.00000   -1.20000
AFIX   0
C4    1   -0.158940    0.263064    0.340322    11.00000    0.01815    0.02108 =
         0.02231   -0.00222    0.00540   -0.00236
AFIX  23
H4A   2   -0.246203    0.231859    0.400699    11.00000   -1.20000
H4B   2   -0.272833    0.278453    0.251580    11.00000   -1.20000
AFIX   0
C5    1    0.032150    0.189926    0.323779    11.00000    0.02186    0.01853 =
         0.01628    0.00110    0.00646   -0.00311
C6    1    0.220464    0.403064    0.188411    11.00000    0.02295    0.01600 =
         0.01705    0.00039    0.00638    0.00216
C7    1    0.355505    0.468002    0.113430    11.00000    0.02931    0.02257 =
         0.02069    0.00227    0.00990   -0.00255
AFIX 137
H7A   2    0.470754    0.423551    0.086161    11.00000   -1.50000
H7B   2    0.439056    0.524540    0.172299    11.00000   -1.50000
H7C   2    0.245099    0.498420    0.032749    11.00000   -1.50000
AFIX   0
HKLF 4
REM  SH29Ra in P2(1)/c  29 April recollect
REM R1 =  0.0316 for    1350 Fo > 4sig(Fo)  and  0.0346 for all    1469 data
REM    102 parameters refined using      0 restraints
END
WGHT      0.0437      0.1920
REM Instructions for potential hydrogen bonds
HTAB C1 O3_$1
REM Highest difference peak  0.237,  deepest hole -0.223,  1-sigma level  0.043
Q1    1   0.1047  0.3540  0.4178  11.00000  0.05    0.24
Q2    1   0.3300  0.3496  0.4852  11.00000  0.05    0.23
Q3    1   0.2845  0.4429  0.1472  11.00000  0.05    0.23
Q4    1  -0.0698  0.2247  0.3344  11.00000  0.05    0.22
Q5    1  -0.0965  0.3132  0.3618  11.00000  0.05    0.22
Q6    1   0.3217  0.5408  0.1180  11.00000  0.05    0.15
Q7    1   0.3601  0.4223  0.0387  11.00000  0.05    0.15
Q8    1  -0.0151  0.3241  0.2018  11.00000  0.05    0.14
Q9    1   0.2388  0.2879  0.3958  11.00000  0.05    0.14
Q10   1   0.2716  0.3752  0.3666  11.00000  0.05    0.14
Q11   1   0.5117  0.4768  0.1588  11.00000  0.05    0.14
Q12   1   0.3121  0.4583  0.0373  11.00000  0.05    0.13
Q13   1   0.3145  0.2706  0.2838  11.00000  0.05    0.12
Q14   1   0.0094  0.0299  0.2181  11.00000  0.05    0.11
Q15   1  -0.2169  0.2081  0.3746  11.00000  0.05    0.11
Q16   1  -0.0478  0.4384  0.3822  11.00000  0.05    0.11
Q17   1   0.6914  0.5485  0.2822  11.00000  0.05    0.10
Q18   1   0.0335  0.0330  0.4029  11.00000  0.05    0.10
Q19   1   0.2506  0.4742  0.3363  11.00000  0.05    0.10
Q20   1   0.3495  0.1814  0.3237  11.00000  0.05    0.10
;
_shelxl_version_number         .000002012
