# Supplementary material for: Acet­oxy-γ-valerolactone
Source: Acta Crystallogr Sect E Struct Rep Online. 2013 May 25;69(Pt 6):o952. doi: 10.1107/S1600536813013561 (PMC3685093; doi:10.1107/S1600536813013561)
Supplement: Supplementary file 2 [file e-69-0o952-Isup2.hkl]

#
# h,k,l, Fc-squared, Fo-squared, sigma(Fo-squared), status flag
#
data_I
_shelx_title ' SH29Ra in P2(1)/c  29 April recollect'
_shelx_refln_list_code          4
_shelx_F_calc_maximum       73.04
_exptl_crystal_F_000       336.00
_reflns_d_resolution_high  0.8029

loop_
 _space_group_symop_operation_xyz
 'x, y, z'
 '-x, y+1/2, -z+1/2'
 '-x, -y, -z'
 'x, -y-1/2, z-1/2'

_cell_length_a     5.8672
_cell_length_b    12.7280
_cell_length_c    10.2756
_cell_angle_alpha  90.000
_cell_angle_beta  106.020
_cell_angle_gamma  90.000

_shelx_F_squared_multiplier     1.000

loop_
 _refln_index_h
 _refln_index_k
 _refln_index_l
 _refln_F_squared_calc
 _refln_F_squared_meas
 _refln_F_squared_sigma
 _refln_observed_status
   1   0   0       3983.51       4012.12        63.34 o
   2   0   0          0.33          1.62         1.42 o
   3   0   0       2768.29       3163.52        82.25 o
   4   0   0        781.26        818.46        34.15 o
   5   0   0        474.02        441.79        10.83 o
   6   0   0          8.18          9.91         3.86 o
   1   1   0       4871.03       4825.77        75.49 o
   2   1   0        484.46        540.43        11.05 o
   3   1   0         87.61        104.36         6.35 o
   4   1   0        199.35        224.19        11.47 o
   5   1   0        452.98        441.09         7.67 o
   6   1   0        162.36        155.60         3.72 o
   0   2   0       1731.66       1605.53        38.51 o
   1   2   0       1628.45       1535.49        26.61 o
   2   2   0        207.47        201.47         7.32 o
   3   2   0        186.73        225.17         9.80 o
   4   2   0        273.53        273.84         8.00 o
   5   2   0         16.36         17.01         1.25 o
   6   2   0         45.91         49.55         2.12 o
   1   3   0       2270.07       2215.76        30.17 o
   2   3   0        211.94        199.45         7.58 o
   3   3   0        123.40        126.34         7.69 o
   4   3   0          0.01          1.39         0.49 o
   5   3   0        250.25        242.44         5.09 o
   6   3   0         17.94         17.88         1.33 o
   0   4   0       3781.42       3685.96        48.45 o
   1   4   0       1271.69       1297.66        28.84 o
   2   4   0       2262.33       2353.75        43.10 o
   3   4   0       1223.23       1245.39        30.64 o
   4   4   0        124.46        124.12         2.85 o
   5   4   0        154.46        154.35         3.93 o
   6   4   0          2.74          1.45         0.50 o
   1   5   0         30.57         31.45         1.93 o
   2   5   0        362.60        382.52        13.67 o
   3   5   0        222.40        257.99        31.06 o
   4   5   0         49.09         42.48         1.70 o
   5   5   0          0.87          0.11         0.45 o
   6   5   0         11.04         13.38         0.93 o
   0   6   0        398.13        414.84        13.14 o
   1   6   0         21.68         23.99         1.20 o
   2   6   0        882.78        927.97        75.31 o
   3   6   0         20.98         20.63         1.98 o
   4   6   0          3.05          3.59         0.48 o
   5   6   0         19.68         18.68         1.11 o
   6   6   0         45.86         41.51         1.71 o
   1   7   0         87.89         82.14         4.22 o
   2   7   0        135.11        124.41         4.99 o
   3   7   0        223.11        212.41         3.19 o
   4   7   0          0.65          0.27         0.46 o
   5   7   0         15.22         12.84         1.01 o
   6   7   0          8.37          8.29         0.84 o
   0   8   0       1135.86       1077.14        27.71 o
   1   8   0        105.61        102.29         3.26 o
   2   8   0          5.73          5.34         1.12 o
   3   8   0         10.83         10.77         0.67 o
   4   8   0         17.15         17.89         1.27 o
   5   8   0         44.15         42.55         2.13 o
   6   8   0          0.03          0.19         0.41 o
   1   9   0          0.10          1.09         0.44 o
   2   9   0        103.00         99.95         3.33 o
   3   9   0          0.01          0.64         0.49 o
   4   9   0         17.91         15.45         1.31 o
   5   9   0          3.56          4.27         0.70 o
   0  10   0         26.73         32.29         2.38 o
   1  10   0          0.75          0.84         0.40 o
   2  10   0          2.39          3.03         0.70 o
   3  10   0         79.98         69.64         2.55 o
   4  10   0          7.59          6.83         1.15 o
   5  10   0          5.14          5.83         0.71 o
   1  11   0          0.01          0.27         0.56 o
   2  11   0          9.10          7.94         1.10 o
   3  11   0         35.03         31.69         2.43 o
   4  11   0          2.52          3.99         1.72 o
   0  12   0         80.45         76.33         3.19 o
   1  12   0          0.95         -0.10         0.52 o
   2  12   0        210.99        195.77         8.02 o
   3  12   0         51.04         50.51         2.91 o
   4  12   0         25.65         23.74         3.42 o
   1  13   0        156.56        159.62         4.06 o
   2  13   0          1.72          1.96         0.53 o
   3  13   0         50.61         52.45         2.57 o
   0  14   0         40.56         42.19         2.54 o
   1  14   0          0.09          0.51         0.55 o
   2  14   0         36.24         38.24         1.48 o
   3  14   0          5.75          6.26         2.08 o
   1  15   0         61.88         66.80         1.97 o
   2  15   0          0.20          0.75         0.32 o
  -7   1   1          4.52          4.73         1.44 o
  -6   1   1          9.78          8.11         0.93 o
  -5   1   1         47.57         46.40         2.09 o
  -4   1   1         44.94         48.13         4.07 o
  -3   1   1        134.45        148.80         5.14 o
  -2   1   1        313.54        315.65        12.66 o
  -1   1   1       2632.87       2489.58        28.24 o
   0   1   1         24.42         21.22         1.06 o
   1   1   1        900.35        807.53        24.35 o
   2   1   1        421.21        410.02        11.98 o
   3   1   1         84.19        106.42         6.86 o
   4   1   1          0.11          1.17         0.53 o
   5   1   1         15.98         16.57         1.24 o
   6   1   1          0.05         -0.18         0.49 o
  -7   2   1        294.20        292.88         6.09 o
  -6   2   1         27.11         33.79         1.49 o
  -5   2   1        258.34        270.74         5.50 o
  -4   2   1        260.77        240.31         9.55 o
  -3   2   1        134.70        140.75         6.01 o
  -2   2   1       4737.28       4398.03        60.71 o
  -1   2   1          4.61          4.89         0.91 o
   0   2   1       1759.22       1553.74        22.39 o
   1   2   1        259.09        276.96         7.29 o
   2   2   1          0.59          0.47         0.38 o
   3   2   1        115.64        118.71         7.35 o
   4   2   1         84.19         86.38         2.78 o
   5   2   1         19.06         16.38         1.49 o
   6   2   1         39.18         40.89         1.70 o
  -7   3   1          0.96          0.40         0.40 o
  -6   3   1          0.94          0.94         0.57 o
  -5   3   1         22.36         14.60         1.21 o
  -4   3   1         44.64         42.13         3.99 o
  -3   3   1         88.66         93.11         5.04 o
  -2   3   1        443.76        442.44        11.86 o
  -1   3   1        690.21        667.18        12.41 o
   0   3   1       1316.41       1216.27        15.37 o
   1   3   1       1026.43        998.62        12.97 o
   2   3   1         10.39          7.75         0.88 o
   3   3   1         26.61         19.62         3.19 o
   4   3   1         51.79         54.35         1.93 o
   5   3   1         63.18         61.02         2.74 o
   6   3   1          6.34          8.63         0.81 o
  -6   4   1          0.05         -0.31         0.51 o
  -5   4   1          0.49          0.28         0.45 o
  -4   4   1         37.92         37.38         2.30 o
  -3   4   1        187.02        218.64        10.63 o
  -2   4   1        124.62        126.54         5.15 o
  -1   4   1        662.70        733.19        10.59 o
   0   4   1        439.11        403.32         7.83 o
   1   4   1        291.03        323.58         5.63 o
   2   4   1        691.65        699.53        13.31 o
   3   4   1          4.69          7.07         1.01 o
   4   4   1        142.61        121.28         3.00 o
   5   4   1         26.07         23.76         1.48 o
   6   4   1          3.13          3.22         0.55 o
  -6   5   1          0.00          1.05         0.52 o
  -5   5   1          1.55          2.36         0.68 o
  -4   5   1         20.10         16.94         1.08 o
  -3   5   1        888.41        775.19        28.09 o
  -2   5   1          4.03          7.44         1.33 o
  -1   5   1       1354.93       1348.92        29.57 o
   0   5   1        614.50        604.63         9.22 o
   1   5   1        681.97        649.51         9.80 o
   2   5   1         13.65         13.76         1.30 o
   3   5   1          6.24          6.30         1.83 o
   4   5   1          0.55          1.19         0.51 o
   5   5   1          1.87          2.65         0.78 o
   6   5   1          4.11          4.55         0.54 o
  -6   6   1         17.78         18.85         1.53 o
  -5   6   1         51.96         64.17         2.92 o
  -4   6   1         42.46         41.44         1.79 o
  -3   6   1          0.16         -1.91         2.73 o
  -2   6   1        512.44        489.45        17.06 o
  -1   6   1        822.39        846.76        16.79 o
   0   6   1        337.42        327.89         8.29 o
   1   6   1         91.99        104.94         3.62 o
   2   6   1        128.85        124.83         5.15 o
   3   6   1         75.72         74.82         2.52 o
   4   6   1        263.58        241.67         5.01 o
   5   6   1         24.76         23.07         1.22 o
   6   6   1          8.48          7.89         0.67 o
  -6   7   1        101.35         99.74         3.38 o
  -5   7   1          1.90          3.03         0.56 o
  -4   7   1         50.41         47.91         1.81 o
  -3   7   1          0.11          0.63         0.38 o
  -2   7   1        363.04        405.19        17.99 o
  -1   7   1        199.82        186.68         5.36 o
   0   7   1        313.74        347.73        14.05 o
   1   7   1         18.23         17.59         1.71 o
   2   7   1         70.47         57.08         3.59 o
   3   7   1          0.33          1.41         0.39 o
   4   7   1        104.27         92.97         2.34 o
   5   7   1        219.33        216.10         3.94 o
   6   7   1         23.49         25.82         1.96 o
  -6   8   1         21.19         22.04         1.27 o
  -5   8   1        154.78        144.82         3.79 o
  -4   8   1          2.11          2.20         0.56 o
  -3   8   1          1.36          1.95         0.48 o
  -2   8   1        660.16        674.96        17.12 o
  -1   8   1       1113.23       1129.16        16.70 o
   0   8   1        166.41        173.94         5.22 o
   1   8   1        217.49        193.72         6.48 o
   2   8   1        194.76        207.92         4.74 o
   3   8   1        671.67        615.24         7.77 o
   4   8   1        753.87        740.59         9.63 o
   5   8   1          1.36          0.63         0.58 o
  -5   9   1          8.58          8.25         1.27 o
  -4   9   1        146.18        149.10         3.66 o
  -3   9   1         15.80         15.48         0.97 o
  -2   9   1        462.25        437.19         5.83 o
  -1   9   1         53.79         48.24         1.72 o
   0   9   1         40.49         45.00         2.73 o
   1   9   1          7.79          8.94         1.03 o
   2   9   1         12.80         11.35         1.00 o
   3   9   1         25.53         26.68         1.59 o
   4   9   1         84.77         68.43         3.36 o
   5   9   1         63.86         55.83         2.52 o
  -5  10   1          0.04          0.39         0.37 o
  -4  10   1         89.95         76.41         2.80 o
  -3  10   1         72.17         72.54         2.09 o
  -2  10   1         69.51         72.04         2.28 o
  -1  10   1         50.35         52.58         1.62 o
   0  10   1          0.64          1.13         0.39 o
   1  10   1        335.93        297.57         8.31 o
   2  10   1        125.46        112.46         3.88 o
   3  10   1         25.05         25.89         1.53 o
   4  10   1          9.88          9.82         1.28 o
   5  10   1         12.69         14.39         1.05 o
  -4  11   1         42.62         47.47         1.97 o
  -3  11   1        229.22        226.42         4.70 o
  -2  11   1         35.50         32.62         1.76 o
  -1  11   1        477.47        462.04         6.49 o
   0  11   1          2.72          2.96         0.52 o
   1  11   1        131.11        120.94         4.32 o
   2  11   1        179.63        176.38         5.02 o
   3  11   1         75.92         90.19        14.47 o
   4  11   1         17.03         17.82         1.47 o
  -4  12   1          0.12          1.39         0.63 o
  -3  12   1         39.57         41.19         2.59 o
  -2  12   1        325.89        325.66         6.30 o
  -1  12   1        480.96        511.69         7.86 o
   0  12   1         42.51         40.30         1.55 o
   1  12   1        653.02        664.86         8.41 o
   2  12   1        832.08        870.13        16.86 o
   3  12   1         10.70          9.21         1.29 o
   4  12   1        127.46        133.00         6.50 o
  -3  13   1         19.03         22.67         1.27 o
  -2  13   1          8.75         11.72         2.02 o
  -1  13   1         15.17         16.45         1.43 o
   0  13   1         27.53         35.40         1.85 o
   1  13   1         38.57         42.25         2.21 o
   2  13   1         11.78         14.35         1.26 o
   3  13   1         15.98         18.57         1.45 o
  -3  14   1          0.74          1.19         0.38 o
  -2  14   1         16.92         18.49         1.21 o
  -1  14   1          1.52          0.58         0.49 o
   0  14   1        136.65        139.83         3.44 o
   1  14   1         17.44         18.02         1.75 o
   2  14   1          7.31          9.25         1.06 o
   3  14   1          0.38          0.44         0.44 o
  -2  15   1         28.86         29.06         1.38 o
  -1  15   1         12.77         11.61         0.73 o
   0  15   1         37.41         40.58         2.04 o
   1  15   1         39.48         38.15         1.27 o
   2  15   1         55.76         54.41         2.13 o
  -7   0   2         34.69         34.24         2.25 o
  -6   0   2          7.91          4.54         1.20 o
  -5   0   2         75.94         78.77         3.07 o
  -4   0   2        283.04        262.72        25.03 o
  -3   0   2        778.55        826.03        22.46 o
  -2   0   2         37.17         41.81         3.10 o
  -1   0   2       2026.17       1957.42        27.30 o
   0   0   2       1631.10       1608.79        37.94 o
   1   0   2       1868.86       1921.81        48.05 o
   2   0   2        404.58        448.25        19.10 o
   3   0   2       2615.62       2735.58        76.84 o
   4   0   2         28.71         47.67         3.11 o
   5   0   2         38.57         44.23         4.21 o
   6   0   2        336.55        365.71        12.21 o
  -7   1   2          9.30          8.46         0.67 o
  -6   1   2          3.10          3.66         0.70 o
  -5   1   2         22.88         26.41         1.63 o
  -4   1   2         19.62         17.25         2.38 o
  -3   1   2          4.88          5.57         0.97 o
  -2   1   2       1713.89       1653.01        19.40 o
  -1   1   2       1029.48        932.24        12.11 o
   0   1   2       3823.06       3697.87        61.90 o
   1   1   2        530.43        486.95        11.85 o
   2   1   2        551.49        590.93        16.15 o
   3   1   2         12.87          8.40         2.13 o
   4   1   2        773.88        766.99        11.31 o
   5   1   2         33.71         32.98         1.96 o
   6   1   2         41.35         39.44         2.31 o
  -7   2   2         45.54         47.86         2.00 o
  -6   2   2         56.15         55.83         2.59 o
  -5   2   2        155.90        152.29         3.45 o
  -4   2   2          4.16          8.77         3.70 o
  -3   2   2        490.36        524.09        12.66 o
  -2   2   2        223.52        230.02         5.67 o
  -1   2   2       1164.45       1072.89        15.84 o
   0   2   2          5.08          7.91         1.10 o
   1   2   2        314.14        326.40         7.25 o
   2   2   2        237.06        251.35         8.71 o
   3   2   2        129.13        170.95         9.52 o
   4   2   2         17.10         20.64         1.46 o
   5   2   2        134.78        140.64         6.08 o
   6   2   2          5.53          5.29         0.75 o
  -7   3   2         25.53         27.40         1.44 o
  -6   3   2         43.79         42.31         2.19 o
  -5   3   2         61.52         65.82         2.41 o
  -4   3   2        186.06        177.03         8.79 o
  -3   3   2        710.77        703.80        15.56 o
  -2   3   2        280.97        278.88         7.25 o
  -1   3   2        798.80        773.49        21.31 o
   0   3   2       1871.64       1827.97        44.67 o
   1   3   2        407.23        396.21         6.82 o
   2   3   2        703.10        749.66        15.65 o
   3   3   2        103.21         92.49         7.03 o
   4   3   2          0.28          0.23         0.47 o
   5   3   2         58.88         54.81         2.54 o
   6   3   2         66.34         66.27         2.21 o
  -7   4   2          2.09          2.77         0.45 o
  -6   4   2          7.88          9.26         0.83 o
  -5   4   2        710.10        697.20        10.28 o
  -4   4   2         20.83         24.93         1.26 o
  -3   4   2        170.29        162.80        10.74 o
  -2   4   2        181.26        163.15         8.32 o
  -1   4   2        314.45        314.64         6.76 o
   0   4   2        126.84        109.01         3.05 o
   1   4   2        217.57        209.40         5.17 o
   2   4   2        170.44        164.70         5.25 o
   3   4   2        218.88        195.69        10.68 o
   4   4   2        163.39        154.39         3.77 o
   5   4   2        395.66        411.69         7.12 o
   6   4   2        149.85        152.61         3.03 o
  -6   5   2         21.93         16.98         1.05 o
  -5   5   2         11.25          7.44         0.84 o
  -4   5   2         26.06         24.03         1.36 o
  -3   5   2          3.14          3.85         1.68 o
  -2   5   2         43.71         41.79         4.34 o
  -1   5   2         39.58         46.64         2.23 o
   0   5   2        547.38        557.44        10.71 o
   1   5   2        119.67        130.78         4.58 o
   2   5   2        183.06        184.15         5.52 o
   3   5   2         88.99         95.00         3.36 o
   4   5   2         27.08         30.37         1.46 o
   5   5   2          1.83          1.52         0.69 o
   6   5   2          9.26          9.19         0.75 o
  -6   6   2         10.32          6.23         1.02 o
  -5   6   2         83.96         75.93         2.82 o
  -4   6   2        592.27        570.43         8.96 o
  -3   6   2        175.21        156.67        11.89 o
  -2   6   2        751.54        755.35        22.12 o
  -1   6   2        194.73        190.09         5.35 o
   0   6   2       1424.15       1566.44        29.25 o
   1   6   2         34.62         32.82         2.25 o
   2   6   2         78.52         67.37         3.64 o
   3   6   2          0.91          0.13         0.50 o
   4   6   2        195.22        191.61         4.00 o
   5   6   2          4.90          5.47         0.66 o
  -6   7   2         20.52         25.59         1.67 o
  -5   7   2         42.05         38.67         2.60 o
  -4   7   2        116.44        108.00         3.10 o
  -3   7   2        368.84        374.45         5.44 o
  -2   7   2         10.70          9.45         2.86 o
  -1   7   2        308.60        311.71        10.08 o
   0   7   2        922.29        920.49        16.83 o
   1   7   2         66.04         61.61         3.61 o
   2   7   2        159.79        157.58         9.33 o
   3   7   2         32.37         28.49         1.36 o
   4   7   2         17.24         13.41         1.15 o
   5   7   2          9.81         11.14         0.92 o
  -6   8   2         12.44         14.69         0.85 o
  -5   8   2          8.06          7.27         1.03 o
  -4   8   2          3.06          2.74         0.74 o
  -3   8   2        307.49        310.30         5.14 o
  -2   8   2        168.72        168.25         6.03 o
  -1   8   2          0.82          3.53         0.82 o
   0   8   2          1.29          0.69         0.49 o
   1   8   2         14.73          9.40         1.55 o
   2   8   2         39.16         34.96         1.57 o
   3   8   2         96.71         92.10         2.37 o
   4   8   2          9.73          8.92         0.93 o
   5   8   2          0.02          0.89         0.59 o
  -5   9   2          3.37          3.00         0.64 o
  -4   9   2         96.76        101.71         2.96 o
  -3   9   2        402.53        387.50         5.70 o
  -2   9   2        466.17        469.69         7.77 o
  -1   9   2        311.40        334.28         5.90 o
   0   9   2         60.51         57.19         2.55 o
   1   9   2        142.55        159.92         3.36 o
   2   9   2        116.25        121.72         2.95 o
   3   9   2        387.30        373.40         6.05 o
   4   9   2        101.36         97.73         6.31 o
   5   9   2          2.83          3.90         0.75 o
  -5  10   2         10.97          7.28         0.78 o
  -4  10   2        515.83        513.47         9.30 o
  -3  10   2       1277.55       1271.04        16.85 o
  -2  10   2          2.76          2.34         0.53 o
  -1  10   2         70.47         71.65         1.91 o
   0  10   2        735.20        764.17         7.91 o
   1  10   2          6.97          6.25         0.88 o
   2  10   2         18.35         21.89         1.27 o
   3  10   2         94.28         91.78         3.31 o
   4  10   2         37.34         33.77         2.29 o
   5  10   2        120.36        115.20         4.38 o
  -4  11   2          0.20          0.36         0.42 o
  -3  11   2         93.72         91.96         3.28 o
  -2  11   2        280.04        281.72         4.64 o
  -1  11   2          1.26          1.09         0.43 o
   0  11   2         27.45         23.91         1.23 o
   1  11   2        161.03        171.53         3.77 o
   2  11   2        362.49        351.12        11.77 o
   3  11   2         38.82         41.70         2.61 o
   4  11   2          1.72          2.10         0.95 o
  -4  12   2          2.43          3.37         0.51 o
  -3  12   2          0.24          0.23         0.41 o
  -2  12   2         81.72         87.22         2.47 o
  -1  12   2         65.12         60.62         2.13 o
   0  12   2         37.75         41.04         1.78 o
   1  12   2         82.98         77.29         2.17 o
   2  12   2         60.57         61.69         3.51 o
   3  12   2         15.25         16.29         1.64 o
   4  12   2         48.51         52.15         1.98 o
  -3  13   2          4.69          3.57         0.71 o
  -2  13   2         10.38          8.74         0.81 o
  -1  13   2         75.42         77.91         2.30 o
   0  13   2         61.05         51.48         1.97 o
   1  13   2         27.58         27.02         1.41 o
   2  13   2         31.80         31.06         1.38 o
   3  13   2         10.98         11.00         1.11 o
  -3  14   2        151.75        150.01         4.49 o
  -2  14   2         32.98         31.54         1.49 o
  -1  14   2         19.18         16.37         1.02 o
   0  14   2        189.54        209.51         4.92 o
   1  14   2         22.75         27.41         1.43 o
   2  14   2          5.50          6.05         0.82 o
  -2  15   2         49.47         52.81         2.68 o
  -1  15   2         26.69         26.45         2.19 o
   0  15   2         19.20         18.52         1.27 o
   1  15   2         26.86         27.29         1.17 o
  -7   1   3          9.06          7.56         0.82 o
  -6   1   3         57.67         52.30         2.47 o
  -5   1   3        167.76        166.75         3.77 o
  -4   1   3         23.43         26.30         3.03 o
  -3   1   3          4.48          5.70         1.06 o
  -2   1   3        367.68        364.86         6.45 o
  -1   1   3        226.50        219.02         4.16 o
   0   1   3       1008.65       1006.92        19.07 o
   1   1   3        567.61        592.39        14.65 o
   2   1   3        379.81        376.57        22.36 o
   3   1   3          0.04          0.38         1.13 o
   4   1   3        130.64        137.90         4.17 o
   5   1   3        107.76        105.43         4.46 o
   6   1   3         10.24          9.93         0.82 o
  -7   2   3          0.01         -0.38         0.38 o
  -6   2   3        439.17        451.57         8.09 o
  -5   2   3        674.19        641.80         8.65 o
  -4   2   3        432.97        428.92        14.89 o
  -3   2   3       1215.36       1245.23        30.00 o
  -2   2   3       3901.11       3826.69        67.09 o
  -1   2   3       5334.18       5278.14        49.39 o
   0   2   3       1472.74       1534.71        36.49 o
   1   2   3       1573.40       1819.04        26.23 o
   2   2   3         11.06          7.79         1.92 o
   3   2   3         24.05         25.37         3.84 o
   4   2   3        338.94        323.80         6.91 o
   5   2   3         93.93         92.43         4.04 o
   6   2   3         49.18         50.60         1.77 o
  -7   3   3          0.40          1.82         0.47 o
  -6   3   3         24.06         21.60         1.77 o
  -5   3   3          1.50          2.25         0.50 o
  -4   3   3        204.26        205.65         5.27 o
  -3   3   3        358.18        371.60        42.71 o
  -2   3   3          4.86          3.57         1.87 o
  -1   3   3       1337.08       1367.92        20.42 o
   0   3   3        970.60        992.55        13.54 o
   1   3   3        547.94        576.19         9.49 o
   2   3   3       1153.53       1266.20        37.26 o
   3   3   3          0.04          1.20         0.76 o
   4   3   3        103.76        101.24         2.66 o
   5   3   3        136.69        153.73         6.21 o
   6   3   3         30.36         25.88         1.20 o
  -7   4   3         19.08         18.04         1.31 o
  -6   4   3          0.46          1.94         0.66 o
  -5   4   3         14.01          9.02         0.92 o
  -4   4   3        331.79        330.65         5.54 o
  -3   4   3          3.09          5.09         2.13 o
  -2   4   3         16.64         17.18         2.77 o
  -1   4   3        654.96        690.88        13.19 o
   0   4   3         12.30         12.66         0.95 o
   1   4   3          1.03          1.58         0.51 o
   2   4   3         16.15         14.59         1.76 o
   3   4   3        117.12        128.21         4.04 o
   4   4   3         27.38         23.06         1.43 o
   5   4   3          6.16          5.12         0.80 o
   6   4   3          7.43          8.46         0.85 o
  -6   5   3          0.23         -0.06         0.58 o
  -5   5   3         43.65         47.84         2.23 o
  -4   5   3         10.49          8.04         0.81 o
  -3   5   3        386.46        384.58        16.16 o
  -2   5   3         29.50         31.45         3.96 o
  -1   5   3        499.37        496.77        17.88 o
   0   5   3        144.02        155.78         6.12 o
   1   5   3          0.05          1.24         0.74 o
   2   5   3         63.56         56.19         2.85 o
   3   5   3        310.48        305.24         5.99 o
   4   5   3          5.54          4.71         0.69 o
   5   5   3         86.77         82.53         3.01 o
  -6   6   3          8.70         10.70         1.18 o
  -5   6   3         82.31         86.21         3.85 o
  -4   6   3        314.68        318.71         5.62 o
  -3   6   3        185.95        171.26        15.97 o
  -2   6   3        219.57        210.06        11.20 o
  -1   6   3        414.92        439.37         9.81 o
   0   6   3        270.27        290.74         6.83 o
   1   6   3       1479.53       1484.92        23.77 o
   2   6   3         19.78         20.09         1.80 o
   3   6   3          0.55         -0.54         0.54 o
   4   6   3        413.19        424.65         6.67 o
   5   6   3         13.99         14.00         1.02 o
  -6   7   3         28.23         37.64         2.00 o
  -5   7   3         35.67         30.85         2.19 o
  -4   7   3        153.31        153.62         4.61 o
  -3   7   3        394.10        368.36         5.97 o
  -2   7   3         12.43          9.19         2.36 o
  -1   7   3        202.21        219.67         6.57 o
   0   7   3        125.93        129.18         5.49 o
   1   7   3        111.36        118.53         5.40 o
   2   7   3        141.06        157.85         3.23 o
   3   7   3         82.84         82.26         3.22 o
   4   7   3        112.08        106.07         3.39 o
   5   7   3          2.46          3.16         0.59 o
  -6   8   3         13.94         13.27         1.81 o
  -5   8   3         51.42         51.31         2.72 o
  -4   8   3        582.12        590.98        13.88 o
  -3   8   3        290.76        291.21         5.29 o
  -2   8   3       1397.41       1402.24        13.42 o
  -1   8   3          0.11         -2.31         2.31 o
   0   8   3        477.77        531.67        16.27 o
   1   8   3          1.40          2.02         0.43 o
   2   8   3         11.68         10.72         1.18 o
   3   8   3        114.07        123.18         3.55 o
   4   8   3         42.55         41.24         1.50 o
   5   8   3         21.70         19.44         1.36 o
  -5   9   3         97.99         93.26         3.08 o
  -4   9   3         95.02         99.45         2.65 o
  -3   9   3        167.11        168.16         4.14 o
  -2   9   3         18.25         16.32         1.08 o
  -1   9   3        284.33        305.87         4.43 o
   0   9   3          6.81          5.60         0.67 o
   1   9   3        173.93        168.84         4.55 o
   2   9   3         27.69         22.82         1.46 o
   3   9   3         22.17         20.74         1.35 o
   4   9   3        102.32         96.25         4.37 o
   5   9   3          2.34          3.93         0.78 o
  -5  10   3          8.27          8.64         1.10 o
  -4  10   3         29.37         31.55         2.74 o
  -3  10   3         19.33         19.95         1.38 o
  -2  10   3         58.75         60.25         1.81 o
  -1  10   3        324.95        311.57         6.44 o
   0  10   3          0.46          0.63         0.67 o
   1  10   3         44.66         40.89         1.92 o
   2  10   3        191.29        197.99         5.66 o
   3  10   3         79.82         73.09         3.40 o
   4  10   3          2.48          1.82         0.72 o
  -5  11   3          0.43          0.65         0.48 o
  -4  11   3         16.46         15.25         1.47 o
  -3  11   3        153.88        157.21         3.81 o
  -2  11   3         24.80         24.46         1.21 o
  -1  11   3        105.49        110.10         2.45 o
   0  11   3         24.91         27.38         1.33 o
   1  11   3        234.86        205.88         7.10 o
   2  11   3         42.65         41.26         4.13 o
   3  11   3         44.23         43.55         1.94 o
   4  11   3         16.15         18.90         1.25 o
  -4  12   3         10.21          7.84         0.91 o
  -3  12   3         11.01         11.64         0.90 o
  -2  12   3          9.24         10.22         0.85 o
  -1  12   3        184.35        187.52         3.24 o
   0  12   3         19.55         17.41         1.43 o
   1  12   3         16.38         16.49         1.12 o
   2  12   3          2.76          4.24         0.96 o
   3  12   3         25.31         20.11         1.37 o
  -4  13   3         20.77         13.27         1.33 o
  -3  13   3          2.43          2.59         0.50 o
  -2  13   3         58.66         61.71         1.97 o
  -1  13   3          1.85          1.08         0.52 o
   0  13   3          8.97          7.07         0.69 o
   1  13   3         33.54         34.23         2.58 o
   2  13   3          1.86          2.84         0.59 o
   3  13   3          2.04          1.10         0.43 o
  -3  14   3         35.17         33.82         1.51 o
  -2  14   3         69.55         66.75         1.95 o
  -1  14   3         24.28         25.80         1.73 o
   0  14   3          0.00          0.37         0.44 o
   1  14   3         37.45         37.28         1.50 o
   2  14   3         36.55         33.00         1.53 o
  -1  15   3          0.01         -0.19         0.53 o
   0  15   3          0.02          0.76         0.55 o
   1  15   3          4.47          3.00         0.65 o
  -6   0   4         41.05         46.87         2.24 o
  -5   0   4         15.03         14.08         2.67 o
  -4   0   4        345.98        308.53        20.20 o
  -3   0   4        311.49        314.59        12.03 o
  -2   0   4        274.45        314.74        11.02 o
  -1   0   4        103.18         95.58         5.26 o
   0   0   4       5024.06       5168.51       117.83 o
   1   0   4        119.52        148.80         9.74 o
   2   0   4       1919.51       2037.61        60.29 o
   3   0   4        748.98        754.01        11.38 o
   4   0   4        578.74        572.34        18.27 o
   5   0   4          4.91          5.33         1.48 o
   6   0   4          2.39          1.74         0.61 o
  -6   1   4        179.18        181.63         4.74 o
  -5   1   4        254.54        257.21         5.49 o
  -4   1   4         20.75         20.52         3.37 o
  -3   1   4          3.04          2.61         0.87 o
  -2   1   4        155.64        158.79         4.16 o
  -1   1   4        507.91        486.32         7.63 o
   0   1   4        616.57        651.58        14.62 o
   1   1   4        845.56        865.46        31.37 o
   2   1   4        251.76        254.43        11.22 o
   3   1   4        385.13        428.23         7.22 o
   4   1   4        340.36        345.99         7.19 o
   5   1   4        102.22        108.81         4.20 o
   6   1   4         19.48         19.63         1.16 o
  -7   2   4         24.22         22.70         1.28 o
  -6   2   4         92.35         97.27         2.60 o
  -5   2   4         28.97         26.88         1.30 o
  -4   2   4        364.69        354.95         6.21 o
  -3   2   4        103.57        106.13         7.38 o
  -2   2   4        207.66        200.65         5.11 o
  -1   2   4       1822.17       1923.75        21.06 o
   0   2   4        885.47        887.84        15.97 o
   1   2   4         83.07         76.88         4.94 o
   2   2   4         49.79         49.12         5.52 o
   3   2   4          4.73          6.80         0.70 o
   4   2   4        201.97        197.89         5.00 o
   5   2   4         84.60         89.22         3.65 o
  -7   3   4         38.55         36.77         1.59 o
  -6   3   4          4.39          4.26         0.65 o
  -5   3   4        550.45        520.39         7.17 o
  -4   3   4         97.44         93.50         2.35 o
  -3   3   4       1517.71       1554.57        36.93 o
  -2   3   4         14.27         13.73         2.72 o
  -1   3   4        784.77        801.24        14.91 o
   0   3   4        102.07         98.59         3.95 o
   1   3   4        282.04        291.29         8.81 o
   2   3   4         44.27         37.29         4.15 o
   3   3   4         94.49         95.07         2.62 o
   4   3   4         31.39         36.05         2.04 o
   5   3   4         37.56         51.79         2.86 o
  -7   4   4         86.20         88.59         3.77 o
  -6   4   4          5.28          2.68         0.51 o
  -5   4   4         38.51         32.01         1.69 o
  -4   4   4         36.03         43.26         1.77 o
  -3   4   4        190.97        191.67        10.88 o
  -2   4   4        891.71        921.34        56.98 o
  -1   4   4          6.19          7.07         1.47 o
   0   4   4        230.69        257.94        10.98 o
   1   4   4        231.56        234.78         5.63 o
   2   4   4         14.86         11.80         2.16 o
   3   4   4        293.87        292.13         5.21 o
   4   4   4         27.09         30.10         1.48 o
   5   4   4         84.81         84.01         4.05 o
  -6   5   4         19.89         18.32         1.60 o
  -5   5   4          2.32          2.76         0.61 o
  -4   5   4         33.08         30.66         1.56 o
  -3   5   4        133.67        131.35         9.33 o
  -2   5   4        696.49        721.79        30.29 o
  -1   5   4        504.64        554.35        12.90 o
   0   5   4        273.74        310.84        12.92 o
   1   5   4         46.83         55.92         2.90 o
   2   5   4        142.37        137.82         4.12 o
   3   5   4         26.77         31.61         1.44 o
   4   5   4         14.69         13.79         1.05 o
   5   5   4          0.34          1.11         0.76 o
  -6   6   4          0.81          1.47         0.70 o
  -5   6   4         20.97         18.62         1.25 o
  -4   6   4        261.99        253.13         6.13 o
  -3   6   4        135.87        126.98         3.25 o
  -2   6   4        165.63        157.36         9.72 o
  -1   6   4        496.27        497.31        14.62 o
   0   6   4         52.72         55.41         3.08 o
   1   6   4        235.81        241.50         7.09 o
   2   6   4        967.49        992.88        11.47 o
   3   6   4        229.47        223.96         5.74 o
   4   6   4         14.29         13.60         1.02 o
   5   6   4         25.36         30.98         1.53 o
  -6   7   4          0.44          1.28         0.36 o
  -5   7   4          0.04          0.54         0.72 o
  -4   7   4         60.25         61.45         2.80 o
  -3   7   4         50.15         50.55         1.90 o
  -2   7   4         47.19         45.75         5.39 o
  -1   7   4         22.33         14.00         2.94 o
   0   7   4         88.76        107.13         4.62 o
   1   7   4          0.84          1.00         0.49 o
   2   7   4          0.37          0.71         0.51 o
   3   7   4        185.32        186.54         5.20 o
   4   7   4         11.49         12.70         0.96 o
   5   7   4         38.49         37.51         1.80 o
  -6   8   4          2.04          1.11         0.61 o
  -5   8   4          0.42         -0.05         0.55 o
  -4   8   4         19.91         23.44         1.77 o
  -3   8   4         14.16         13.75         1.11 o
  -2   8   4          4.24          6.59         0.60 o
  -1   8   4         33.15         35.87         1.40 o
   0   8   4         84.96         75.58         2.37 o
   1   8   4         12.06         10.98         0.84 o
   2   8   4        195.28        201.84         4.56 o
   3   8   4          0.37         -0.02         0.72 o
   4   8   4          8.79          9.16         0.75 o
   5   8   4          0.21         -0.36         0.38 o
  -5   9   4         72.61         75.41         4.83 o
  -4   9   4         41.09         43.56         2.33 o
  -3   9   4        423.72        428.01         8.76 o
  -2   9   4        134.09        130.77         3.32 o
  -1   9   4         48.16         46.23         2.10 o
   0   9   4         98.25         94.74         3.22 o
   1   9   4        413.07        410.77         6.68 o
   2   9   4         58.78         68.85         2.98 o
   3   9   4        126.04        133.17         4.14 o
   4   9   4        156.67        164.26         4.86 o
  -5  10   4         19.59         21.40         1.45 o
  -4  10   4        439.98        471.14         8.92 o
  -3  10   4         44.84         48.99         2.12 o
  -2  10   4         45.39         49.54         1.91 o
  -1  10   4        586.40        599.59         8.82 o
   0  10   4        573.76        551.22        12.57 o
   1  10   4         90.12         83.30         3.29 o
   2  10   4          5.47          4.12         0.86 o
   3  10   4         26.30         27.63         1.70 o
   4  10   4          0.02         -0.09         0.39 o
  -5  11   4         78.21         77.26         6.04 o
  -4  11   4         24.06         18.84         1.58 o
  -3  11   4        201.29        209.74         5.33 o
  -2  11   4          6.42          7.02         1.03 o
  -1  11   4          6.70          7.48         0.79 o
   0  11   4         91.21         92.96         3.11 o
   1  11   4         44.37         45.91         1.92 o
   2  11   4         42.47         37.93         2.39 o
   3  11   4         24.38         22.60         1.29 o
  -4  12   4          7.57          8.07         1.23 o
  -3  12   4         32.74         32.45         1.74 o
  -2  12   4          6.08          4.64         0.78 o
  -1  12   4         49.72         45.12         1.72 o
   0  12   4         12.04          8.84         0.87 o
   1  12   4         30.10         33.55         1.36 o
   2  12   4         79.69         80.72         2.22 o
   3  12   4          9.77         10.20         0.54 o
  -3  13   4         78.80         87.35         3.00 o
  -2  13   4          3.07          2.70         1.15 o
  -1  13   4        111.33        107.50         4.32 o
   0  13   4         26.17         29.27         1.39 o
   1  13   4          4.77          5.53         0.66 o
   2  13   4        126.64        123.89         2.88 o
  -3  14   4         21.52         24.16         1.71 o
  -2  14   4         82.53         75.09         2.42 o
  -1  14   4        128.87        129.10         3.31 o
   0  14   4         14.17         16.90         1.00 o
   1  14   4        148.98        145.40         3.09 o
  -7   1   5          0.95          1.19         0.48 o
  -6   1   5        119.70        127.83         3.22 o
  -5   1   5        226.70        218.22         4.37 o
  -4   1   5        144.08        142.86         3.31 o
  -3   1   5        411.92        428.14        10.69 o
  -2   1   5        548.99        615.97        11.04 o
  -1   1   5         87.62         84.55         3.32 o
   0   1   5         53.87         50.58         3.37 o
   1   1   5       1253.45       1329.33        29.43 o
   2   1   5         11.20          7.42         4.09 o
   3   1   5          8.97          6.83         0.70 o
   4   1   5        367.62        377.22         7.56 o
   5   1   5         58.57         60.09         2.20 o
  -6   2   5         56.49         57.32         2.11 o
  -5   2   5        212.55        211.32         5.49 o
  -4   2   5        445.85        438.23         6.80 o
  -3   2   5         70.22         55.94         4.24 o
  -2   2   5       1023.61       1082.74        20.45 o
  -1   2   5         89.31         78.52         3.88 o
   0   2   5       1748.99       1881.89        63.60 o
   1   2   5         12.19          6.21         1.64 o
   2   2   5          2.52          2.00         1.21 o
   3   2   5        537.91        533.75         7.96 o
   4   2   5         52.91         63.08         2.58 o
   5   2   5          1.28          2.03         0.70 o
  -6   3   5          0.39          1.25         0.47 o
  -5   3   5         55.92         51.34         2.17 o
  -4   3   5          7.27          9.04         0.84 o
  -3   3   5          9.58         10.51         2.80 o
  -2   3   5         33.22         36.47         3.64 o
  -1   3   5        100.67        126.99         4.71 o
   0   3   5        475.45        546.63        25.94 o
   1   3   5         59.59         63.22         4.23 o
   2   3   5          3.25          5.56         0.70 o
   3   3   5        296.88        291.21         5.66 o
   4   3   5         76.71         77.97         3.02 o
   5   3   5         73.36         80.36         3.19 o
  -6   4   5          5.42          4.36         0.60 o
  -5   4   5         70.71         64.68         2.40 o
  -4   4   5         10.59         12.36         1.10 o
  -3   4   5        114.27        121.31         8.86 o
  -2   4   5         15.28         12.08         3.33 o
  -1   4   5         37.59         37.69         3.16 o
   0   4   5        310.43        346.87        14.42 o
   1   4   5         89.75         81.06         6.68 o
   2   4   5        263.14        254.59         4.63 o
   3   4   5        102.71        106.60         3.37 o
   4   4   5         90.71         92.76         2.84 o
   5   4   5         19.90         20.45         2.99 o
  -6   5   5         67.19         58.76         3.05 o
  -5   5   5         34.90         38.58         1.81 o
  -4   5   5         14.88         12.02         1.08 o
  -3   5   5          9.19         12.30         0.92 o
  -2   5   5          0.01          0.12         1.06 o
  -1   5   5        116.13        120.97         5.99 o
   0   5   5         90.27         93.40         7.47 o
   1   5   5        739.25        743.74        23.29 o
   2   5   5          4.63          4.36         0.68 o
   3   5   5         18.69         16.91         1.23 o
   4   5   5         79.42         83.37         2.37 o
   5   5   5         73.85         70.72         2.15 o
  -6   6   5         13.39         14.78         1.03 o
  -5   6   5         21.78         21.39         1.30 o
  -4   6   5          1.24          1.59         0.72 o
  -3   6   5         24.59         27.90         1.89 o
  -2   6   5         26.16         33.64         4.69 o
  -1   6   5        287.65        285.15         9.87 o
   0   6   5        699.25        682.59        23.01 o
   1   6   5          0.03          0.52         0.38 o
   2   6   5        185.07        177.01         4.22 o
   3   6   5        408.50        417.58         7.34 o
   4   6   5        155.30        149.54         3.19 o
   5   6   5         34.49         33.63         1.60 o
  -6   7   5         45.87         47.47         1.97 o
  -5   7   5         32.83         31.36         2.21 o
  -4   7   5         21.38         25.43         2.65 o
  -3   7   5        138.34        150.25         3.75 o
  -2   7   5        259.56        260.00         4.89 o
  -1   7   5        108.88         96.41         2.60 o
   0   7   5        120.27        109.41         3.17 o
   1   7   5         18.68         18.13         1.19 o
   2   7   5         24.50         24.15         1.50 o
   3   7   5        101.88        111.11         3.22 o
   4   7   5         19.35         16.49         0.95 o
  -6   8   5        280.24        302.85         6.37 o
  -5   8   5          0.00         -0.13         0.47 o
  -4   8   5          2.50          1.97         0.68 o
  -3   8   5        122.23        122.50         2.97 o
  -2   8   5          0.60          0.07         0.40 o
  -1   8   5          1.59          2.55         0.62 o
   0   8   5          0.95          0.56         0.54 o
   1   8   5         31.43         29.71         1.41 o
   2   8   5        133.91        135.90         5.32 o
   3   8   5        144.58        140.31         3.61 o
   4   8   5          0.01          0.01         0.34 o
  -5   9   5         29.67         24.44         1.70 o
  -4   9   5         13.67         14.03         1.67 o
  -3   9   5          4.16          3.84         0.85 o
  -2   9   5        400.84        399.73         7.22 o
  -1   9   5         61.68         63.30         2.17 o
   0   9   5         26.62         26.45         2.33 o
   1   9   5         21.97         21.52         1.21 o
   2   9   5         44.71         49.60         2.10 o
   3   9   5          0.37          0.44         0.39 o
   4   9   5          0.77          0.97         0.76 o
  -5  10   5          3.25          1.76         0.53 o
  -4  10   5         85.30         87.50         3.82 o
  -3  10   5         14.19         12.98         1.31 o
  -2  10   5         67.38         72.29         4.78 o
  -1  10   5         53.23         55.63         2.78 o
   0  10   5         42.46         39.66         2.37 o
   1  10   5        156.02        149.70         4.29 o
   2  10   5         30.41         27.77         1.72 o
   3  10   5          0.76          0.43         0.42 o
  -5  11   5         83.52         91.98         3.61 o
  -4  11   5         76.96         83.46         7.50 o
  -3  11   5         95.85         91.40         3.19 o
  -2  11   5         43.33         42.61         5.76 o
  -1  11   5          3.27          4.29         1.13 o
   0  11   5        124.25        137.14         5.42 o
   1  11   5        143.48        144.17         5.00 o
   2  11   5          1.99          1.46         0.61 o
   3  11   5        164.43        161.54         2.84 o
  -4  12   5         86.30         87.04         2.91 o
  -3  12   5         17.25         21.82         1.73 o
  -2  12   5          1.55          3.26         0.94 o
  -1  12   5          6.33          5.32         1.05 o
   0  12   5          0.26          0.95         0.55 o
   1  12   5         25.42         23.45         1.42 o
   2  12   5        308.84        286.85         5.74 o
  -3  13   5         99.86        110.31         6.53 o
  -2  13   5         15.24         14.03         1.42 o
  -1  13   5          0.23         -0.09         0.52 o
   0  13   5         18.69         14.98         1.29 o
   1  13   5        165.32        172.36         5.48 o
   2  13   5         16.17         13.87         1.35 o
  -2  14   5        107.30        116.50         3.57 o
  -1  14   5         25.04         26.27         1.14 o
   0  14   5         31.17         29.97         1.39 o
  -7   0   6        336.95        345.21         9.34 o
  -6   0   6          7.61          7.68         1.74 o
  -5   0   6          3.10          2.68         0.99 o
  -4   0   6       1250.63       1300.04        25.54 o
  -3   0   6        952.67        974.72        37.39 o
  -2   0   6        155.49        128.13        10.77 o
  -1   0   6        158.79        132.72         7.56 o
   0   0   6         84.81        105.39        10.43 o
   1   0   6          1.63          0.61         1.05 o
   2   0   6          0.08         -1.78         3.22 o
   3   0   6        253.87        265.95        10.62 o
   4   0   6         95.99        100.16         3.77 o
   5   0   6         70.17         79.39         2.50 o
  -7   1   6         59.74         65.23         2.94 o
  -6   1   6        294.19        314.82         6.81 o
  -5   1   6         13.55         12.45         1.17 o
  -4   1   6        223.84        220.87         4.15 o
  -3   1   6        543.06        555.45        17.17 o
  -2   1   6        602.67        563.15        14.51 o
  -1   1   6        230.08        205.31         7.11 o
   0   1   6         39.97         42.09         4.51 o
   1   1   6        278.83        239.14        10.54 o
   2   1   6        529.89        535.85         7.48 o
   3   1   6         28.27         29.98         1.79 o
   4   1   6        211.14        222.62         4.29 o
   5   1   6         63.69         60.40         2.45 o
  -6   2   6         47.84         45.29         2.99 o
  -5   2   6         21.19         21.02         1.70 o
  -4   2   6          7.45          9.27         1.73 o
  -3   2   6        107.20        105.55        10.97 o
  -2   2   6          0.24         -0.10         0.93 o
  -1   2   6        739.95        748.97        19.46 o
   0   2   6         24.27         21.27         3.28 o
   1   2   6          4.59          1.93         2.53 o
   2   2   6        367.90        371.81         6.78 o
   3   2   6         25.11         30.85         1.83 o
   4   2   6         25.68         25.18         1.81 o
   5   2   6          2.58          2.20         0.78 o
  -7   3   6         60.21         58.11         2.71 o
  -6   3   6          3.02          2.47         0.57 o
  -5   3   6        108.74        104.65         3.46 o
  -4   3   6         91.89         96.51         3.72 o
  -3   3   6         56.46         53.37         2.53 o
  -2   3   6          2.30          3.85         1.81 o
  -1   3   6        651.59        709.90        14.84 o
   0   3   6        537.70        543.47        50.18 o
   1   3   6         56.98         69.43         6.59 o
   2   3   6         19.86         20.66         1.38 o
   3   3   6        166.11        166.45         3.96 o
   4   3   6         16.37         13.51         1.17 o
   5   3   6          3.65          3.28         0.83 o
  -6   4   6          3.11          2.19         0.52 o
  -5   4   6        658.13        644.82         9.74 o
  -4   4   6        450.25        464.79         9.48 o
  -3   4   6        128.60        138.29         2.85 o
  -2   4   6        537.60        566.00        22.13 o
  -1   4   6        347.57        341.29        12.07 o
   0   4   6         37.73         41.48         5.18 o
   1   4   6         55.87         56.51         1.90 o
   2   4   6          0.04          0.44         0.66 o
   3   4   6          3.59          2.80         0.61 o
   4   4   6         58.64         65.28         2.49 o
   5   4   6          6.99          5.25         0.87 o
  -6   5   6          1.00          0.02         0.47 o
  -5   5   6         39.41         36.54         2.03 o
  -4   5   6        439.57        444.21         6.09 o
  -3   5   6        139.09        149.40         3.41 o
  -2   5   6         22.69         17.92         1.45 o
  -1   5   6        352.73        315.49        14.62 o
   0   5   6         67.22         63.16         3.51 o
   1   5   6        244.86        241.45         4.54 o
   2   5   6        120.17        123.21         4.86 o
   3   5   6        146.12        149.04         3.70 o
   4   5   6         29.33         25.90         1.48 o
  -6   6   6         55.29         55.83         1.92 o
  -5   6   6        120.30        121.98         3.74 o
  -4   6   6          0.81          0.57         0.46 o
  -3   6   6        140.29        135.15         3.44 o
  -2   6   6        300.91        318.38         4.87 o
  -1   6   6          1.37          2.65         0.46 o
   0   6   6        255.33        268.92         4.73 o
   1   6   6        232.12        229.61         4.53 o
   2   6   6        533.04        539.89        10.36 o
   3   6   6          0.41          0.03         0.45 o
   4   6   6         25.56         23.45         1.68 o
  -6   7   6         41.72         43.81         1.49 o
  -5   7   6         18.35         21.59         1.42 o
  -4   7   6          1.25          0.93         0.49 o
  -3   7   6         52.51         48.30         2.03 o
  -2   7   6          0.28         -0.49         1.21 o
  -1   7   6        217.66        228.79         5.25 o
   0   7   6        162.37        148.59         4.57 o
   1   7   6         43.30         39.37         1.90 o
   2   7   6        431.01        429.30        11.18 o
   3   7   6        106.69        107.46         3.38 o
   4   7   6          3.23          3.56         0.55 o
  -6   8   6          0.05         -0.22         0.45 o
  -5   8   6          3.42          1.25         0.56 o
  -4   8   6        144.81        140.51         3.57 o
  -3   8   6        281.80        291.00         7.52 o
  -2   8   6        329.85        324.81         5.48 o
  -1   8   6          1.32          1.14         0.66 o
   0   8   6         29.27         29.65         1.89 o
   1   8   6        170.26        172.02         4.19 o
   2   8   6         25.61         29.54         1.62 o
   3   8   6         40.51         38.93         1.59 o
   4   8   6          8.03         10.56         1.20 o
  -5   9   6          6.79          8.21         0.97 o
  -4   9   6          1.30          2.37         0.54 o
  -3   9   6          5.45          3.66         0.76 o
  -2   9   6         21.30         19.76         1.41 o
  -1   9   6        203.79        194.48         4.65 o
   0   9   6         45.63         43.19         2.04 o
   1   9   6        211.49        225.67         4.83 o
   2   9   6         17.98         15.54         1.10 o
   3   9   6         22.95         21.17         1.24 o
  -5  10   6          8.33          8.22         0.85 o
  -4  10   6         26.78         22.77         1.52 o
  -3  10   6         77.82         74.52         3.69 o
  -2  10   6          2.49          2.27         0.98 o
  -1  10   6         35.72         34.78         2.14 o
   0  10   6        199.23        209.55         7.68 o
   1  10   6         10.13         10.60         1.37 o
   2  10   6        194.56        184.27         4.37 o
   3  10   6         22.56         23.01         1.35 o
  -4  11   6         13.00         17.08         1.36 o
  -3  11   6          1.30          1.98         0.82 o
  -2  11   6          0.49          2.00         0.82 o
  -1  11   6         41.66         43.12         2.84 o
   0  11   6         64.45         63.67         3.41 o
   1  11   6        105.10        112.52         4.36 o
   2  11   6         15.80         17.44         1.42 o
  -4  12   6         23.35         22.11         2.75 o
  -3  12   6          0.02         -0.47         0.48 o
  -2  12   6          0.67          1.05         0.73 o
  -1  12   6         11.79         10.09         1.28 o
   0  12   6         46.31         51.07         2.71 o
   1  12   6          5.97          6.60         1.20 o
   2  12   6          1.46          2.84         0.96 o
  -3  13   6         45.56         45.32         1.81 o
  -2  13   6          0.21          1.06         0.48 o
  -1  13   6          2.95          2.12         0.47 o
   0  13   6         24.39         23.42         1.48 o
   1  13   6         21.92         22.24         1.23 o
  -6   1   7         44.70         42.41         2.57 o
  -5   1   7          7.35          6.91         1.34 o
  -4   1   7          0.47          0.60         0.65 o
  -3   1   7         58.65         65.33         1.97 o
  -2   1   7          0.55         -0.27         1.13 o
  -1   1   7          4.08          3.25         1.72 o
   0   1   7         37.03         36.23         5.07 o
   1   1   7         58.28         70.36         3.24 o
   2   1   7          2.17          1.17         0.64 o
   3   1   7         69.43         64.36         2.57 o
   4   1   7         14.26         15.50         1.00 o
  -6   2   7          5.27          6.26         1.08 o
  -5   2   7        162.92        166.54         4.73 o
  -4   2   7          4.34          5.72         0.75 o
  -3   2   7         45.23         45.61         1.64 o
  -2   2   7        422.02        453.91        21.70 o
  -1   2   7        248.60        273.99        10.49 o
   0   2   7          5.02          4.03         0.83 o
   1   2   7          6.20          4.99         1.13 o
   2   2   7        216.04        216.53         5.35 o
   3   2   7          0.34          2.00         1.26 o
   4   2   7          0.39          0.27         0.44 o
  -6   3   7         75.92         74.99         3.24 o
  -5   3   7          8.61         11.01         1.55 o
  -4   3   7        158.82        157.08         3.98 o
  -3   3   7          0.31          0.43         0.48 o
  -2   3   7         13.10         16.40         1.44 o
  -1   3   7         76.84         81.59         5.68 o
   0   3   7        286.14        249.84         6.16 o
   1   3   7         23.96         25.55         1.33 o
   2   3   7         52.12         57.89         2.61 o
   3   3   7         39.50         33.52         1.86 o
   4   3   7          2.05          1.57         0.58 o
  -6   4   7         35.80         34.50         1.64 o
  -5   4   7        176.15        162.93         4.75 o
  -4   4   7        106.63        107.88         2.51 o
  -3   4   7         55.72         66.11         2.23 o
  -2   4   7        132.09        142.56         3.01 o
  -1   4   7        500.48        465.99         9.17 o
   0   4   7        326.23        330.13         5.48 o
   1   4   7          1.21          0.39         0.44 o
   2   4   7          0.36          0.57         0.74 o
   3   4   7         74.90         66.15         2.60 o
   4   4   7         38.03         41.04         2.07 o
  -6   5   7         71.79         74.64         2.22 o
  -5   5   7         27.57         29.89         1.52 o
  -4   5   7          1.50          2.12         0.44 o
  -3   5   7         24.83         28.26         1.23 o
  -2   5   7          4.63          3.53         0.64 o
  -1   5   7         67.96         70.02         2.45 o
   0   5   7        168.70        163.12         3.50 o
   1   5   7        389.15        401.14         7.66 o
   2   5   7          1.93          3.06         0.79 o
   3   5   7         19.93         23.29         1.93 o
   4   5   7        150.09        153.07         4.22 o
  -6   6   7         45.07         37.76         1.37 o
  -5   6   7          7.37          5.75         0.94 o
  -4   6   7          9.60         10.14         0.75 o
  -3   6   7          8.23          7.42         0.75 o
  -2   6   7          5.44          6.18         0.69 o
  -1   6   7          3.45          6.21         0.74 o
   0   6   7          6.55          7.20         0.79 o
   1   6   7         18.39         16.37         1.22 o
   2   6   7          3.76          4.50         0.90 o
   3   6   7        104.14        110.40         6.01 o
   4   6   7          1.00          2.12         0.45 o
  -6   7   7          0.18         -0.11         0.42 o
  -5   7   7         27.92         34.70         1.69 o
  -4   7   7          9.58          7.98         0.71 o
  -3   7   7        150.38        135.46         3.18 o
  -2   7   7        328.15        334.46         5.56 o
  -1   7   7         16.27         16.91         1.25 o
   0   7   7        328.02        305.80         9.68 o
   1   7   7        360.67        369.17         6.73 o
   2   7   7          3.28          3.00         1.01 o
   3   7   7          3.06          2.44         0.60 o
  -5   8   7        139.32        158.32         4.36 o
  -4   8   7         55.48         53.79         1.61 o
  -3   8   7        227.41        224.53         3.88 o
  -2   8   7        124.49        120.69         3.42 o
  -1   8   7         26.82         27.90         1.90 o
   0   8   7       1216.02       1207.63        17.46 o
   1   8   7         30.17         32.46         1.68 o
   2   8   7         81.80         83.45         2.53 o
   3   8   7         16.64         15.85         0.89 o
  -5   9   7          2.20          3.80         0.52 o
  -4   9   7          0.47          0.41         0.32 o
  -3   9   7         80.83         75.86         3.58 o
  -2   9   7         73.47         71.45         2.57 o
  -1   9   7         21.73         21.42         1.46 o
   0   9   7        136.39        144.03         3.79 o
   1   9   7        430.59        423.70         7.01 o
   2   9   7          0.52          0.46         1.13 o
   3   9   7         16.22         15.02         0.87 o
  -4  10   7         81.46         90.29         2.66 o
  -3  10   7         49.87         55.38         2.36 o
  -2  10   7          4.14          5.77         1.12 o
  -1  10   7          0.04          0.88         0.57 o
   0  10   7          0.01          0.15         0.76 o
   1  10   7        125.69        122.86         2.98 o
   2  10   7         19.31         19.92         1.19 o
  -4  11   7        123.89        131.94         9.49 o
  -3  11   7         63.06         59.80         2.22 o
  -2  11   7        135.38        139.14         7.99 o
  -1  11   7         19.76         18.26         1.74 o
   0  11   7        205.98        223.83         6.43 o
   1  11   7        144.75        158.15         4.77 o
   2  11   7         14.83         15.25         1.06 o
  -3  12   7          8.29          7.25         0.55 o
  -2  12   7         29.97         32.84         1.94 o
  -1  12   7         93.33        101.05         3.66 o
   0  12   7         27.71         30.45         1.81 o
   1  12   7        109.34        111.23         3.25 o
  -2  13   7          9.73         10.48         1.33 o
  -1  13   7         38.71         36.97         1.67 o
   0  13   7         80.14         87.15         3.73 o
  -6   0   8         10.85         11.82         1.12 o
  -5   0   8          0.19          1.02         1.10 o
  -4   0   8         19.64         17.22         1.42 o
  -3   0   8          6.84          7.40         1.18 o
  -2   0   8        337.83        348.49         8.04 o
  -1   0   8        322.46        333.84        10.56 o
   0   0   8          6.34          2.35         2.07 o
   1   0   8         10.06          8.26         1.16 o
   2   0   8         21.96         31.65         3.31 o
   3   0   8         17.84         20.27         1.59 o
  -6   1   8         13.90         12.76         0.83 o
  -5   1   8          7.57          6.08         1.29 o
  -4   1   8        150.15        155.58         3.19 o
  -3   1   8        204.58        200.11         4.53 o
  -2   1   8          2.49          3.16         0.58 o
  -1   1   8         72.46         71.44         3.58 o
   0   1   8         82.77         77.09         4.65 o
   1   1   8         24.01         26.60         1.71 o
   2   1   8        122.96        116.05         3.77 o
   3   1   8          8.75          5.74         1.18 o
  -6   2   8         61.52         59.40         2.16 o
  -5   2   8        116.81        121.09         3.84 o
  -4   2   8         33.79         35.65         1.62 o
  -3   2   8         22.24         25.48         1.34 o
  -2   2   8        196.72        193.10         4.22 o
  -1   2   8        103.61        102.30         3.14 o
   0   2   8         34.69         34.01         2.18 o
   1   2   8        105.26        104.16         3.52 o
   2   2   8         89.33        100.17         4.34 o
   3   2   8          0.69          0.54         0.48 o
  -6   3   8         12.66         13.35         1.22 o
  -5   3   8        173.09        163.97         4.50 o
  -4   3   8         13.59         13.05         0.92 o
  -3   3   8        195.28        197.93         4.03 o
  -2   3   8         70.60         70.76         2.35 o
  -1   3   8       1602.25       1566.37        20.44 o
   0   3   8        131.45        144.04         4.66 o
   1   3   8          4.16          2.76         0.73 o
   2   3   8        188.04        204.41         5.16 o
   3   3   8         77.84         78.38         3.24 o
  -6   4   8        111.34        105.50         4.31 o
  -5   4   8         26.28         22.18         1.55 o
  -4   4   8          2.86          3.32         0.54 o
  -3   4   8          0.40          1.04         0.52 o
  -2   4   8        447.02        444.00        10.43 o
  -1   4   8        315.20        312.94         6.51 o
   0   4   8        270.96        262.96         5.48 o
   1   4   8        256.42        260.22         5.25 o
   2   4   8        470.85        445.17        10.77 o
   3   4   8          2.14          0.97         0.57 o
  -6   5   8         16.49         16.14         1.60 o
  -5   5   8         69.78         77.29         3.51 o
  -4   5   8         13.63         15.39         0.85 o
  -3   5   8          2.00          3.10         0.59 o
  -2   5   8         29.43         23.44         1.40 o
  -1   5   8        383.40        366.92         9.83 o
   0   5   8        590.90        568.23         9.17 o
   1   5   8         13.17          8.50         0.90 o
   2   5   8         65.49         65.06         2.71 o
   3   5   8         30.34         28.47         1.72 o
  -6   6   8         62.08         65.09         2.87 o
  -5   6   8          0.00          1.03         0.42 o
  -4   6   8         44.38         56.78         1.55 o
  -3   6   8          4.70          3.61         0.50 o
  -2   6   8         76.25         68.47         3.43 o
  -1   6   8         16.58         12.64         1.43 o
   0   6   8         13.08         12.97         0.84 o
   1   6   8         14.23         13.26         1.08 o
   2   6   8         24.73         22.19         1.53 o
   3   6   8         39.42         41.04         1.37 o
  -5   7   8         26.47         29.16         1.19 o
  -4   7   8         51.25         44.18         1.30 o
  -3   7   8        213.80        223.06         3.77 o
  -2   7   8         16.41         17.33         1.23 o
  -1   7   8        143.60        141.49         7.09 o
   0   7   8          2.49          2.22         0.80 o
   1   7   8          0.86          0.59         0.45 o
   2   7   8        299.33        317.66         6.48 o
   3   7   8         37.45         36.95         1.77 o
  -5   8   8          2.98          2.96         1.11 o
  -4   8   8         81.80         79.97         2.00 o
  -3   8   8         79.50         96.19         2.44 o
  -2   8   8         28.75         26.22         1.49 o
  -1   8   8        236.49        232.34         9.15 o
   0   8   8         65.01         61.21         2.30 o
   1   8   8         34.34         33.85         1.39 o
   2   8   8          2.68          2.27         0.74 o
  -4   9   8          3.90          5.87         0.65 o
  -3   9   8        132.87        127.09         3.51 o
  -2   9   8         14.60         15.72         1.16 o
  -1   9   8         68.94         72.02         2.43 o
   0   9   8         89.73         89.26         2.66 o
   1   9   8        205.68        206.52         3.80 o
   2   9   8         31.08         31.48         1.32 o
  -4  10   8         12.81         11.31         1.09 o
  -3  10   8         26.98         28.04         1.23 o
  -2  10   8          9.42          9.29         1.16 o
  -1  10   8        205.02        202.28         5.50 o
   0  10   8        208.18        214.00         5.00 o
   1  10   8          8.36          9.90         0.79 o
  -3  11   8          8.65          7.54         0.70 o
  -2  11   8         65.23         67.00         3.44 o
  -1  11   8         26.01         21.94         1.74 o
   0  11   8         23.38         24.10         1.57 o
   1  11   8          0.22          0.07         0.42 o
  -2  12   8         55.19         57.84         2.52 o
  -1  12   8         25.30         25.44         1.11 o
   0  12   8         23.42         21.13         1.60 o
  -6   1   9         48.22         48.83         1.63 o
  -5   1   9          8.75          9.73         0.72 o
  -4   1   9          1.36          0.55         0.47 o
  -3   1   9        608.29        609.21        15.23 o
  -2   1   9         16.20         12.76         1.30 o
  -1   1   9        264.64        265.93         6.28 o
   0   1   9        207.81        193.26         5.05 o
   1   1   9          1.60          0.51         0.43 o
   2   1   9         15.99         10.58         1.36 o
   3   1   9          0.01         -0.37         0.37 o
  -6   2   9          4.17          4.11         0.49 o
  -5   2   9          6.29          8.24         0.75 o
  -4   2   9        191.86        199.99         3.98 o
  -3   2   9         39.42         38.32         2.91 o
  -2   2   9        780.82        762.54        21.56 o
  -1   2   9          5.92          5.41         0.91 o
   0   2   9        103.39         96.06         3.40 o
   1   2   9        176.67        162.27         4.51 o
   2   2   9          6.84          6.28         1.13 o
   3   2   9         54.03         62.57         1.99 o
  -6   3   9          0.08          0.36         0.28 o
  -5   3   9         17.46         16.60         1.46 o
  -4   3   9         63.45         72.52         2.18 o
  -3   3   9         81.66         70.94         2.70 o
  -2   3   9         14.45         13.01         1.34 o
  -1   3   9        196.90        209.21         6.46 o
   0   3   9          0.48          0.63         0.61 o
   1   3   9          1.51          0.81         0.58 o
   2   3   9         54.78         46.45         2.96 o
   3   3   9        175.87        179.45         3.72 o
  -6   4   9         58.12         62.61         2.90 o
  -5   4   9         26.09         25.96         2.02 o
  -4   4   9         55.37         48.63         1.96 o
  -3   4   9         85.81         94.96         2.97 o
  -2   4   9          3.87          4.13         0.84 o
  -1   4   9        123.07        126.40         3.99 o
   0   4   9         27.61         22.58         1.61 o
   1   4   9          0.02          0.16         0.52 o
   2   4   9         37.44         37.52         2.32 o
   3   4   9          0.09          0.29         0.49 o
  -5   5   9         10.25          9.74         1.68 o
  -4   5   9          0.56          1.16         0.57 o
  -3   5   9        193.47        195.84         4.45 o
  -2   5   9        173.43        185.25         5.09 o
  -1   5   9          0.07          0.08         0.49 o
   0   5   9         66.53         65.64         2.28 o
   1   5   9         61.77         55.51         2.02 o
   2   5   9         37.99         33.64         3.97 o
   3   5   9         81.30         83.20         2.57 o
  -5   6   9         55.91         51.96         4.78 o
  -4   6   9         16.51         15.89         1.05 o
  -3   6   9        147.51        150.74         5.64 o
  -2   6   9          6.83          7.99         0.88 o
  -1   6   9          1.91          2.08         0.56 o
   0   6   9         45.27         42.17         2.92 o
   1   6   9          0.17          0.19         0.39 o
   2   6   9          6.90          3.45         1.79 o
  -4   7   9          3.59          2.40         0.43 o
  -3   7   9          7.79          7.33         0.76 o
  -2   7   9         83.84         81.29         2.58 o
  -1   7   9          0.04          0.58         0.45 o
   0   7   9         19.08         20.14         1.47 o
   1   7   9         78.88         73.25         2.15 o
   2   7   9          1.54          1.52         0.48 o
  -4   8   9         48.52         48.60         2.04 o
  -3   8   9          6.89          6.78         0.86 o
  -2   8   9          3.23          4.41         0.57 o
  -1   8   9          3.93          3.62         0.53 o
   0   8   9         56.23         54.02         2.23 o
   1   8   9          2.31          2.58         0.43 o
  -4   9   9          1.38          1.12         0.51 o
  -3   9   9         12.68         14.32         1.30 o
  -2   9   9          8.20          6.58         0.67 o
  -1   9   9          0.29          0.78         0.33 o
   0   9   9        120.08        121.60         2.71 o
   1   9   9         68.85         68.12         2.41 o
  -3  10   9         29.23         29.01         1.24 o
  -2  10   9          0.42          0.46         0.28 o
  -1  10   9         70.45         67.73         1.77 o
   0  10   9          1.54          1.09         0.35 o
  -2  11   9         19.32         17.36         1.41 o
  -1  11   9          0.36          0.07         0.33 o
  -5   0  10          8.93          7.64         0.87 o
  -4   0  10        656.94        637.05        19.58 o
  -3   0  10        192.50        195.85         6.19 o
  -2   0  10        254.04        264.11         7.89 o
  -1   0  10         15.18         16.69         1.79 o
   0   0  10          9.01          4.24         0.89 o
   1   0  10          0.48         -0.52         0.65 o
   2   0  10          0.07          1.57         0.95 o
  -5   1  10         15.95         13.77         0.70 o
  -4   1  10          1.63          1.58         0.54 o
  -3   1  10        295.40        295.71         6.69 o
  -2   1  10          7.27          5.23         1.09 o
  -1   1  10          0.71          0.87         0.57 o
   0   1  10         56.43         51.74         2.08 o
   1   1  10         96.72         98.44         2.43 o
   2   1  10         71.10         77.09         3.08 o
  -5   2  10         22.62         24.27         0.90 o
  -4   2  10         44.10         46.18         1.80 o
  -3   2  10         48.44         40.47         2.78 o
  -2   2  10         41.63         42.04         2.32 o
  -1   2  10         79.21         89.03         3.95 o
   0   2  10         45.88         42.26         3.07 o
   1   2  10         60.13         55.14         1.78 o
   2   2  10         12.74         15.78         1.34 o
  -5   3  10         86.50         83.26         2.21 o
  -4   3  10          6.22          5.81         0.81 o
  -3   3  10        175.76        188.94         7.07 o
  -2   3  10         79.43         82.47         3.23 o
  -1   3  10        119.42        113.77         4.43 o
   0   3  10         13.65         11.95         1.42 o
   1   3  10         76.24         82.70         2.40 o
   2   3  10        109.83        105.14         3.49 o
  -5   4  10         16.32         15.84         1.65 o
  -4   4  10        100.99        104.82         3.85 o
  -3   4  10        140.19        137.14         5.57 o
  -2   4  10         18.19         18.62         1.52 o
  -1   4  10        314.61        297.40         6.41 o
   0   4  10          4.81          3.59         0.70 o
   1   4  10          3.06          1.52         0.39 o
   2   4  10         30.77         34.35         1.75 o
  -4   5  10        288.61        288.72         7.11 o
  -3   5  10        185.71        194.84         5.94 o
  -2   5  10          3.35          3.84         0.87 o
  -1   5  10        194.20        193.40         4.76 o
   0   5  10         70.42         66.53         3.55 o
   1   5  10          0.03          0.75         0.45 o
   2   5  10          0.75          0.40         0.31 o
  -4   6  10         11.08         11.39         1.12 o
  -3   6  10         35.43         34.46         2.26 o
  -2   6  10         60.24         60.81         2.47 o
  -1   6  10        146.31        141.79         3.33 o
   0   6  10          0.82          0.47         0.82 o
   1   6  10         46.26         48.13         1.74 o
  -4   7  10         96.65        103.09         3.18 o
  -3   7  10          7.82          5.93         0.84 o
  -2   7  10         78.19         79.65         2.70 o
  -1   7  10        109.36        110.81         2.71 o
   0   7  10        175.24        188.97         5.30 o
   1   7  10         34.28         37.19         2.31 o
  -3   8  10         14.30         16.60         1.28 o
  -2   8  10          5.22          5.44         0.49 o
  -1   8  10         10.24         10.97         0.99 o
   0   8  10         12.21         12.19         0.88 o
  -3   9  10          4.80          4.30         0.55 o
  -2   9  10          4.62          6.11         0.86 o
  -1   9  10         15.58         15.87         0.73 o
   0   9  10          2.64          2.31         0.62 o
  -4   1  11         50.35         49.52         2.53 o
  -3   1  11         87.21         86.08         2.43 o
  -2   1  11         56.26         57.04         2.13 o
  -1   1  11         21.75         20.48         1.05 o
   0   1  11         74.89         74.84         2.25 o
   1   1  11         81.54         74.45         1.91 o
  -4   2  11         53.55         57.40         4.96 o
  -3   2  11          4.42          2.59         0.83 o
  -2   2  11         13.47         15.38         1.09 o
  -1   2  11         16.62         15.85         1.19 o
   0   2  11          6.60          6.22         0.57 o
   1   2  11          7.16          7.98         0.60 o
  -4   3  11        141.10        147.66         7.59 o
  -3   3  11          4.40          4.39         0.69 o
  -2   3  11          9.95          9.27         0.84 o
  -1   3  11        151.01        154.53         3.56 o
   0   3  11         61.05         61.64         1.98 o
   1   3  11         22.01         24.30         1.05 o
  -4   4  11         33.31         30.37         3.37 o
  -3   4  11         31.95         31.11         1.57 o
  -2   4  11        132.92        135.40         3.18 o
  -1   4  11         24.52         25.39         1.09 o
   0   4  11         11.01          9.15         0.86 o
   1   4  11          0.01          0.22         0.77 o
  -4   5  11         37.63         34.64         2.74 o
  -3   5  11        404.53        447.84         9.24 o
  -2   5  11        120.22        121.45         3.56 o
  -1   5  11         59.30         56.56         1.71 o
   0   5  11         40.22         37.80         1.62 o
   1   5  11         28.61         25.41         1.84 o
  -4   6  11        107.20        107.55         7.34 o
  -3   6  11          8.55          7.06         0.85 o
  -2   6  11          0.74          1.52         0.32 o
  -1   6  11          2.49          2.83         0.51 o
   0   6  11          3.47          3.61         0.51 o
  -3   7  11          9.58          9.12         0.84 o
  -2   7  11        128.67        136.03         3.19 o
  -1   7  11        144.48        148.33         4.08 o
   0   7  11         32.66         33.60         1.46 o
  -2   8  11         53.84         59.97         2.84 o
  -4   0  12          4.02          3.91         0.80 o
  -3   0  12         49.01         50.76         3.30 o
  -2   0  12          0.31         -0.43         0.53 o
  -1   0  12          6.00          4.36         1.17 o
   0   0  12          2.04          1.54         0.66 o
  -4   1  12         16.27         17.29         1.10 o
  -3   1  12         40.79         37.96         2.11 o
  -2   1  12         14.53         14.71         0.84 o
  -1   1  12          5.22          4.28         0.71 o
   0   1  12         45.13         45.30         1.91 o
  -4   2  12         11.10         13.42         0.93 o
  -3   2  12          5.23          4.39         1.56 o
  -2   2  12          3.55          3.36         0.43 o
  -1   2  12          2.79          3.67         0.70 o
   0   2  12          5.31          4.70         0.60 o
  -3   3  12         59.56         50.03         1.95 o
  -2   3  12          0.90          1.85         0.30 o
  -1   3  12         21.47         20.11         1.21 o
   0   3  12          0.27          0.38         0.71 o
  -3   4  12          0.10         -0.06         0.27 o
  -2   4  12          0.49          0.70         0.21 o
  -1   4  12         16.72         16.34         1.16 o
  -2   5  12         54.66         48.23         1.82 o
  -1   5  12        145.17        138.34         3.47 o
                                                
